# Supplementary material for: Comprehensive analyses of the annexin (ANN) gene family in Brassica rapa, Brassica oleracea and Brassica napus reveals their roles in stress response
Source: Sci Rep. 2020 Mar 9;10:4295. doi: 10.1038/s41598-020-59953-w (PMC7062692; doi:10.1038/s41598-020-59953-w)
Supplement: Supplementary file 5 — Supplementary information 5. [file 41598_2020_59953_MOESM5_ESM.xls]

## Sheet: Table S1
Table S1. Ka/Ks ratios of the ANN genes.
Seq 1	Seq 2	SynDif	SynPos	Ks	NSynDif	NSynPos	Ka	Ka/Ks
AT5G10220 (annexin 6)	Bra009049	12.50	46.58	0.3321	7.5	166.42	0.0465	0.140018
	Bo9g172340	10.50	46.58	0.2681	8.5	166.42	0.0529	0.197314
	BnaA10g22020D	12.50	46.58	0.3321	7.5	166.42	0.0465	0.140018
	BnaC09g46410D	10.50	46.58	0.2681	8.5	166.42	0.0529	0.197314
Bra009049	Bo9g172340	3.00	46.50	0.0675	1	166.5	0.006	0.0888889
	BnaA10g22020D	0	46.50	0	0	166.5	0	0
	BnaC09g46410D	3	46.50	0.0675	1	166.5	0.006	0.0888889
Bo9g172340	BnaA10g22020D	3	46.50	0.0675	1	166.5	0.006	0.0888889
	BnaC09g46410D	0	46.50	0	0	166.5	0	0
BnaA10g22020D	BnaC09g46410D	3.00	46.50	0.0675	1	166.5	0.006	0.0888889
AT5G10230 (annexin 7)	Bra009048	19.50	46.08	0.6229	14.50	166.92	0.0923	0.148178
	Bo9g172330	19.50	46.08	0.6229	14.50	166.92	0.0923	0.148178
	BnaA10g22010D	19.50	46.08	0.6229	14.50	166.92	0.0923	0.148178
	BnaC09g46400D	19.50	46.08	0.6229	14.50	166.92	0.0923	0.148178
Bra009048	Bo9g172330	1	46.00	0.0221	0	167	0	0
	BnaA10g22010D	0	46.00	0	0	167	0	0
	BnaC09g46400D	1	46.00	0.0221	0	167	0	0
Bo9g172330	BnaA10g22010D	1	46.00	0.0221	0	167	0	0
	BnaC09g46400D	0	46.00	0	0	167	0	0
BnaA10g22010D	BnaC09g46400D	1	46.00	0.0221	0	167	0	0
AT5G65020 (annexin 2)	Bra031890	15.00	46.00	0.4279	8	167	0.0495	0.115681
	Bo2g166530	13.00	46.00	0.3547	8	167	0.0495	0.139555
	BnaAnng37420D	14.00	46.00	0.3904	8	167	0.0495	0.126793
	BnaC02g43450D	13.00	46.00	0.3547	8	167	0.0495	0.139555
	Bra024346	14.00	45.50	0.3961	9	167.5	0.0558	0.140874
	BnaA06g23960D	17.58	46.42	0.5275	24.42	166.58	0.1631	0.309194
	BnaC03g49290D	15.00	45.67	0.4321	9	167.33	0.0558	0.129137
Bra031890	Bo2g166530	6	46.00	0.1433	0	167	0	0
	BnaAnng37420D	1	46.00	0.0221	0	167	0	0
	BnaC02g43450D	6	46.00	0.1433	0	167	0	0
	Bra024346	19.00	45.50	0.6103	7	167.5	0.043	0.0704572
	BnaA06g23960D	21.58	46.42	0.7257	22.42	166.58	0.1483	0.204354
	BnaC03g49290D	18.00	45.67	0.5592	7	167.33	0.043	0.0768956
Bo2g166530	BnaAnng37420D	5	46.00	0.1174	0	167	0	0
	BnaC02g43450D	0	46.00	0	0	167	0	0
	Bra024346	15.00	45.50	0.4343	7	167.5	0.043	0.0990099
	BnaA06g23960D	18.58	46.42	0.5724	22.42	166.58	0.1483	0.259085
	BnaC03g49290D	16.00	45.67	0.4721	7	167.33	0.043	0.0910824
BnaAnng37420D	BnaC02g43450D	5	46.00	0.1174	0	167	0	0
	Bra024346	18.00	45.50	0.5622	7	167.5	0.043	0.0764852
	BnaA06g23960D	20.58	46.42	0.671	22.42	166.58	0.1483	0.221013
	BnaC03g49290D	17.00	45.67	0.5144	7	167.33	0.043	0.0835925
BnaC02g43450D	Bra024346	15.00	45.50	0.4343	7	167.5	0.043	0.0990099
	BnaA06g23960D	18.58	46.42	0.5724	22.42	166.58	0.1483	0.259085
	BnaC03g49290D	16.00	45.67	0.4721	7	167.33	0.043	0.0910824
Bra024346	BnaA06g23960D	4.58	45.92	0.1071	17.42	167.08	0.1122	1.04762
	BnaC03g49290D	3	45.17	0.0695	0	167.83	0	0
BnaA06g23960D	BnaC03g49290D	7.58	46.08	0.1858	17.42	166.92	0.1124	0.604952
AT1G35720 (annexin 1)	Bra039578	20.00	43.33	0.7166	6	169.67	0.0362	0.0505163
	Bra036764	12.00	43.92	0.3398	5	169.08	0.0302	0.0888758
	Bra034402	16.00	43.67	0.5029	4	169.33	0.024	0.0477232
	Bo6g043900	20.00	43.75	0.7053	7	169.25	0.0425	0.060258
	Bo8g025760	13.00	44.25	0.3728	6	168.75	0.0364	0.0976395
	Bo5g083900	15.00	43.67	0.4594	4	169.33	0.024	0.0522421
	BnaC06g08410D	20.00	43.75	0.7053	6	169.25	0.0363	0.0514675
	BnaC08g06690D	13.00	44.25	0.3728	6	168.75	0.0364	0.0976395
	BnaA08g06260D	12.00	43.92	0.3398	5	169.08	0.0302	0.0888758
	BnaC05g27530D	15.00	44.00	0.4546	5	169	0.0302	0.066432
	BnaAnng04520D	16.00	43.67	0.5029	4	169.33	0.024	0.0477232
Bra039578	Bra036764	14.00	42.92	0.4281	7	170.08	0.0423	0.0988087
	Bra034402	14.00	42.67	0.4315	6	170.33	0.0361	0.0836616
	Bo6g043900	3	42.75	0.0737	3	170.25	0.0178	0.24152
	Bo8g025760	15.00	43.25	0.4655	8	169.75	0.0487	0.104619
	Bo5g083900	15.00	42.67	0.4744	6	170.33	0.0361	0.0760961
	BnaC06g08410D	2	42.75	0.0483	3	170.25	0.0178	0.36853
	BnaC08g06690D	15.00	43.25	0.4655	8	169.75	0.0487	0.104619
	BnaA08g06260D	14.00	42.92	0.4281	7	170.08	0.0423	0.0988087
	BnaC05g27530D	15.00	43.00	0.4693	7	170	0.0423	0.0901342
	BnaAnng04520D	14.00	42.67	0.4315	6	170.33	0.0361	0.0836616
Bra036764	Bra034402	8	43.25	0.2124	3	169.75	0.0179	0.084275
	Bo6g043900	14.00	43.33	0.4226	8	169.67	0.0487	0.115239
	Bo8g025760	1	43.83	0.0232	1	169.17	0.0059	0.25431
	Bo5g083900	7	43.25	0.1823	3	169.75	0.0179	0.0981898
	BnaC06g08410D	14.00	43.33	0.4226	7	169.67	0.0424	0.100331
	BnaC08g06690D	1	43.83	0.0232	1	169.17	0.0059	0.25431
	BnaA08g06260D	0	43.50	0	0	169.5	0	0
	BnaC05g27530D	7	43.58	0.1807	4	169.42	0.024	0.132817
	BnaAnng04520D	8	43.25	0.2124	3	169.75	0.0179	0.084275
Bra034402	Bo6g043900	14.00	43.08	0.4259	7	169.92	0.0424	0.0995539
	Bo8g025760	7	43.58	0.1807	4	169.42	0.024	0.132817
	Bo5g083900	1	43.00	0.0236	0	170	0	0
	BnaC06g08410D	14.00	43.08	0.4259	6	169.92	0.0362	0.0849965
	BnaC08g06690D	7	43.58	0.1807	4	169.42	0.024	0.132817
	BnaA08g06260D	8	43.25	0.2124	3	169.75	0.0179	0.084275
	BnaC05g27530D	1	43.33	0.0234	1	169.67	0.0059	0.252137
	BnaAnng04520D	0	43.00	0	0	170	0	0
Bo6g043900	Bo8g025760	15.00	43.67	0.4594	9	169.33	0.0551	0.119939
	Bo5g083900	15.00	43.08	0.468	7	169.92	0.0424	0.0905983
	BnaC06g08410D	1	43.17	0.0235	1	169.83	0.0059	0.251064
	BnaC08g06690D	15.00	43.67	0.4594	9	169.33	0.0551	0.119939
	BnaA08g06260D	14.00	43.33	0.4226	8	169.67	0.0487	0.115239
	BnaC05g27530D	15.00	43.42	0.463	8	169.58	0.0487	0.105184
	BnaAnng04520D	14.00	43.08	0.4259	7	169.92	0.0424	0.0995539
Bo8g025760	Bo5g083900	6	43.58	0.1521	4	169.42	0.024	0.157791
	BnaC06g08410D	15.00	43.67	0.4594	8	169.33	0.0488	0.106226
	BnaC08g06690D	0	44.17	0	0	168.83	0	0
	BnaA08g06260D	1	43.83	0.0232	1	169.17	0.0059	0.25431
	BnaC05g27530D	6	43.92	0.1508	5	169.08	0.0302	0.200265
	BnaAnng04520D	7	43.58	0.1807	4	169.42	0.024	0.132817
Bo5g083900	BnaC06g08410D	15.00	43.08	0.468	6	169.92	0.0362	0.0773504
	BnaC08g06690D	6	43.58	0.1521	4	169.42	0.024	0.157791
	BnaA08g06260D	7	43.25	0.1823	3	169.75	0.0179	0.0981898
	BnaC05g27530D	0	43.33	0	1	169.67	0.0059	0
	BnaAnng04520D	1	43.00	0.0236	0	170	0	0
BnaC06g08410D	BnaC08g06690D	15.00	43.67	0.4594	8	169.33	0.0488	0.106226
	BnaA08g06260D	14.00	43.33	0.4226	7	169.67	0.0424	0.100331
	BnaC05g27530D	15.00	43.42	0.463	7	169.58	0.0425	0.0917927
	BnaAnng04520D	14.00	43.08	0.4259	6	169.92	0.0362	0.0849965
BnaC08g06690D	BnaA08g06260D	1	43.83	0.0232	1	169.17	0.0059	0.25431
	BnaC05g27530D	6	43.92	0.1508	5	169.08	0.0302	0.200265
	BnaAnng04520D	7	43.58	0.1807	4	169.42	0.024	0.132817
BnaA08g06260D	BnaC05g27530D	7	43.58	0.1807	4	169.42	0.024	0.132817
	BnaAnng04520D	8	43.25	0.2124	3	169.75	0.0179	0.084275
BnaC05g27530D	BnaAnng04520D	1	43.33	0.0234	1	169.67	0.0059	0.252137
AT5G12380 (annexin 8)	Bra008892	8.50	48.83	0.1981	8.50	164.17	0.0537	0.271075
	Bo1g039570	33.67	50.75	1.6189	102.33	162.25	1.3789	0.851751
	BnaC01g16910D	33.67	50.75	1.6189	102.33	162.25	1.3789	0.851751
	BnaA10g20320D	10.50	49.67	0.2483	13.50	163.33	0.0876	0.352799
	BnaC09g44350D	16.00	49.00	0.4287	11.00	164	0.0703	0.163984
Bra008892	Bo1g039570	33.83	51.25	1.5916	103.17	161.75	1.4249	0.895263
	BnaC01g16910D	33.83	51.25	1.5916	103.17	161.75	1.4249	0.895263
	BnaA10g20320D	2	50.17	0.041	6	162.83	0.0378	0.921951
	BnaC09g44350D	8	49.50	0.182	5	163.5	0.0312	0.171429
Bo1g039570	BnaC01g16910D	0	53.17	0	0	159.83	0	0
	BnaA10g20320D	36.33	52.08	1.9959	99.67	160.92	1.3108	0.656746
	BnaC09g44350D	35.33	51.42	1.86	103.67	161.58	1.4505	0.779839
BnaC01g16910D	BnaA10g20320D	36.33	52.08	1.9959	99.67	160.92	1.3108	0.656746
	BnaC09g44350D	35.33	51.42	1.86	103.67	161.58	1.4505	0.779839
BnaA10g20320D	BnaC09g44350D	8	50.33	0.1786	8	162.67	0.0509	0.284994
AT2G38760 (annexin 3)	Bra017102	18.50	48.33	0.5355	18.50	164.67	0.1217	0.227264
	Bra000091	20.50	47.67	0.639	22.50	165.33	0.1502	0.235055
	Bo4g187790	17.50	48.17	0.4969	21.50	164.83	0.1433	0.288388
	Bo3g032770	18.50	47.33	0.5522	21.50	165.67	0.1425	0.258059
	BnaA04g22190D	19.50	48.83	0.5701	17.50	164.17	0.115	0.201719
	BnaC04g45920D	17.50	48.17	0.4969	22.50	164.83	0.1507	0.30328
	BnaA03g18080D	20.50	47.67	0.639	22.50	165.33	0.1502	0.235055
	BnaC03g21600D	19.50	47.50	0.5945	22.50	165.5	0.15	0.252313
Bra017102	Bra000091	16.00	47.83	0.4429	10.00	165.17	0.0631	0.14247
	Bo4g187790	2	48.33	0.0426	3	164.67	0.0184	0.431925
	Bo3g032770	16.00	47.50	0.4472	9	165.5	0.0565	0.126342
	BnaA04g22190D	1	49.00	0.0207	2	164	0.0123	0.594203
	BnaC04g45920D	2	48.33	0.0426	4	164.67	0.0247	0.579812
	BnaA03g18080D	15.00	47.83	0.4061	10.00	165.17	0.0631	0.15538
	BnaC03g21600D	16.00	47.67	0.445	10.00	165.33	0.0631	0.141798
Bra000091	Bo4g187790	15.00	47.67	0.408	11.00	165.33	0.0697	0.170833
	Bo3g032770	2	46.83	0.044	1	166.17	0.006	0.136364
	BnaA04g22190D	16.50	48.33	0.4555	12.50	164.67	0.08	0.175631
	BnaC04g45920D	15.00	47.67	0.408	12.00	165.33	0.0763	0.18701
	BnaA03g18080D	2	47.17	0.0436	0	165.83	0	0
	BnaC03g21600D	3	47.00	0.0667	2	166	0.0121	0.181409
Bo4g187790	Bo3g032770	15.00	47.33	0.4118	12.00	165.67	0.0762	0.185041
	BnaA04g22190D	3	48.83	0.0641	5	164.17	0.0311	0.485179
	BnaC04g45920D	0	48.17	0	1	164.83	0.0061	0
	BnaA03g18080D	14.00	47.67	0.3727	11.00	165.33	0.0697	0.187014
	BnaC03g21600D	15.00	47.50	0.4099	13.00	165.5	0.083	0.202488
Bo3g032770	BnaA04g22190D	16.50	48.00	0.4598	11.50	165	0.0732	0.1592
	BnaC04g45920D	15.00	47.33	0.4118	13.00	165.67	0.0829	0.201311
	BnaA03g18080D	2	46.83	0.044	1	166.17	0.006	0.136364
	BnaC03g21600D	1	46.67	0.0217	1	166.33	0.006	0.276498
BnaA04g22190D	BnaC04g45920D	3	48.83	0.0641	6	164.17	0.0375	0.585023
	BnaA03g18080D	15.50	48.33	0.4184	12.50	164.67	0.08	0.191205
	BnaC03g21600D	16.50	48.17	0.4576	12.50	164.83	0.0799	0.174607
BnaC04g45920D	BnaA03g18080D	14.00	47.67	0.3727	12.00	165.33	0.0763	0.204722
	BnaC03g21600D	15.00	47.50	0.4099	14.00	165.5	0.0898	0.219078
BnaA03g18080D	BnaC03g21600D	1	47.00	0.0216	2	166	0.0121	0.560185
AT1G68090 (annexin 5)	Bra033961	20.00	50.33	0.5659	10.00	162.67	0.0641	0.113271
	Bo2g057430	18.00	50.33	0.4859	10.00	162.67	0.0641	0.13192
	BnaA02g13560D	21.00	50.67	0.6033	10.00	162.33	0.0643	0.10658
	BnaC02g45910D	18.00	50.33	0.4859	10.00	162.67	0.0641	0.13192
Bra033961	Bo2g057430	3	49.67	0.063	0	163.33	0	0
	BnaA02g13560D	3	50.00	0.0625	0	163	0	0
	BnaC02g45910D	3	49.67	0.063	0	163.33	0	0
Bo2g057430	BnaA02g13560D	4	50.00	0.0846	0	163	0	0
	BnaC02g45910D	0	49.67	0	0	163.33	0	0
BnaA02g13560D	BnaC02g45910D	4	50.00	0.0846	0	163	0	0
AT2G38750 (annexin 4)	Bra017103	16.00	49.33	0.4248	14.00	163.67	0.0908	0.213748
	Bo3g032760	17.50	49.83	0.4737	14.50	163.17	0.0946	0.199704
	Bo4g187780	14.50	49.83	0.3682	11.50	163.17	0.074	0.200978
	BnaA03g18070D	16.50	49.83	0.4368	13.50	163.17	0.0877	0.200778
	BnaC03g21590D	16.50	49.83	0.4368	14.50	163.17	0.0946	0.216575
	BnaA04g22180D	18.00	49.50	0.4975	14.00	163.5	0.0909	0.182714
	BnaC04g45910D	14.50	49.83	0.3682	11.50	163.17	0.074	0.200978
Bra000090	Bra017103	9.5	49.50	0.2217	15.50	163.5	0.1014	0.457375
	Bo3g032760	6	50.00	0.1308	2	163	0.0124	0.0948012
	Bo4g187780	7	50.00	0.155	13.00	163	0.0843	0.543871
	BnaA03g18070D	6	50.00	0.1308	1	163	0.0062	0.0474006
	BnaC03g21590D	5	50.00	0.1073	2	163	0.0124	0.115564
	BnaA04g22180D	10.50	49.67	0.2483	15.50	163.33	0.1015	0.40878
	BnaC04g45910D	7	50.00	0.155	13.00	163	0.0843	0.543871
Bra017103	Bo3g032760	10.50	49.33	0.2503	15.50	163.67	0.1012	0.404315
	Bo4g187780	5	49.33	0.1089	4	163.67	0.0248	0.227732
	BnaA03g18070D	7.5	49.33	0.1699	14.50	163.67	0.0943	0.555032
	BnaC03g21590D	9.5	49.33	0.2225	15.50	163.67	0.1012	0.454831
	BnaA04g22180D	2	49.00	0.042	0	164	0	0
	BnaC04g45910D	5	49.33	0.1089	4	163.67	0.0248	0.227732
Bo3g032760	Bo4g187780	8	49.83	0.1806	13.00	163.17	0.0842	0.466224
	BnaA03g18070D	4	49.83	0.0849	1	163.17	0.0062	0.0730271
	BnaC03g21590D	1	49.83	0.0203	0	163.17	0	0
	BnaA04g22180D	11.50	49.50	0.278	15.50	163.5	0.1014	0.364748
	BnaC04g45910D	8	49.83	0.1806	13.00	163.17	0.0842	0.466224
Bo4g187780	BnaA03g18070D	8	49.83	0.1806	12.00	163.17	0.0774	0.428571
	BnaC03g21590D	7	49.83	0.1555	13.00	163.17	0.0842	0.541479
	BnaA04g22180D	6	49.50	0.1322	4	163.5	0.0249	0.188351
	BnaC04g45910D	0	49.83	0	1	163.17	0.0062	0
BnaA03g18070D	BnaC03g21590D	3	49.83	0.0628	1	163.17	0.0062	0.0987261
	BnaA04g22180D	8	49.83	0.1806	12.00	163.17	0.0774	0.428571
	BnaC04g45910D	8.5	49.50	0.195	14.50	163.5	0.0944	0.484103
BnaC03g21590D	BnaA04g22180D	10.50	49.50	0.2493	15.50	163.5	0.1014	0.406739
	BnaC04g45910D	7	49.83	0.1555	13.00	163.17	0.0842	0.541479
BnaA04g22180D	BnaC04g45910D	6	49.50	0.1322	4	163.5	0.0249	0.188351

## Sheet: Table S2
Table S2: RNA-seq data of expression levels of ANN genes across different tissues and organs.
gene ID	gene name	root	leaf	stem	seplas	stamen	carpels	flower	silique stage3	silique stage4	silique stage5	seed stage6
At5g10220	annexin 6	2.45	2.66	2.33	0.94	0.69	2.46	0.76	11.21	142.4	105.85	59.43
At5g10230	annexin 7	25.9	4.11	2.7	4.55	5.35	4.91	5.93	39.38	166.86	64.48	15.01
At5g65020	annexin 2	1169.98	382.46	351.1	70.88	158.29	495.16	263.26	516.36	361.71	240.16	246.78
At1g35720	annexin 1	1579.48	652.98	1691.23	325.56	370.21	560.83	479.03	790.5	304.6	159.45	32.8
At5g12380	annexin 8	5.36	10.06	7.48	3.68	5.38	25.61	10.36	5.18	4.58	3.91	5.53
At2g38760	annexin 3	135.91	47.91	10.01	27.73	28.88	35.98	25.76	19.68	47.36	36.88	37.95
At1g68090	annexin 5	3.98	1.58	0.6	0.8	27.78	2.8	6.73	4.643	3.36	1.55	0.78
At2g38750	annexin 4	279.75	162.54	39.03	58.43	51.3	83.36	82.61	48.35	66.21	50.8	25.3
gene ID	root	leaf	stem	flower	silique		gene ID	root	leaf	stem	flower	silique
Bra009049 (BrANN6)	0.1	0.1	0	0	33		Bo9g172340 (BoANN6)	0	0.1	0	0.7	13
Bra009048 (BrANN7)	1	0	0.1	0.2	111		Bo9g172330 (BoANN7)	0	0	0	0.1	0.1
Bra031890 (BrANN2-1)	21	0	0.2	0.2	705
Bra024346 (BrANN2-2)	326	77	149	153	1015		Bo2g166530 (BoANN2-1)	5	7	0	0.8	46
Bra039578 (BrANN1-3)	24	9	15	31	91		Bo6g043900 (BoANN1-3)	5	7	13	6	7
Bra036764 (BrANN1-1)	91	118	69	176	104		Bo8g025760 (BoANN1-1)	39	28	4	20	13
Bra034402 (BrANN1-2)	830	669	404	364	506		Bo5g083900 (BoANN1-2)	753	882	360	919	802
Bra008892 (BrANN8-2)	0.6	0.3	1	2	0.3		Bo1g039570 (BoANN8-1)	0	0	0	0	0.4
Bra017102 (BrANN3-1)	2	3	0.8	0.5	11		Bo4g187790 (BoANN3-1)	0	0.2	2	5	7
Bra000091 (BrANN3-2)	3	9	9	9	76		Bo3g032770 (BoANN3-2)	10	30	22	99	43
Bra033961 (BrANN5)	0	0	0	2	0.2		Bo2g057430 (BoANN5)	0	0	0	1	0
Bra000090 (BrANN4-1)	7	45	35	4	138		Bo3g032760 (BoANN4-1)	4	28	41	304	120
Bra017103 (BrANN74-2)	0.6	0.5	0	0	3		Bo4g187780 (BoANN4-2)	0	0	0	0	0.2
gene ID	root	stem	leaf	bud	sepal	stamen	newpistil	blosomypistil	wiltingpistil	ovule	pericarp	silique
BnaA10g22020D (BnaANN6A)	0	0	0	0	0	0	0	0	0	7.79289	0	1.3013
BnaC09g46410D (BnaANN6C)	0.114621	0.0783326	0.0363183	0	0.0603573	0	0	0	0	58.6132	0	1.58596
BnaA10g22010D (BnaANN7A)	0.230688	0	0.14619	7.93537	0.0607381	0	0.0639842	0	0	18.1641	0.0724659	2.61903
BnaC09g46400D (BnaANN7C)	0	0	0	0	0	0	0	0	0	3.9087	0	0
BnaAnng37420D (BnaANN2A-1)	3.44444	1.7383	0	0.110475	0.0837129	0.29569	0.088187	0.257858	0.103125	161.664	0.499384	1.63565
BnaC02g43450D (BnaANN2C-1)	6.07478	5.43905	0.0365475	0.0400776	0	0.0715129	0	0.249452	0.448935	28.9553	0.652193	3.51932
BnaA06g23960D (BnaANN2A-2)	77.8394	33.4925	4.28373	29.3594	46.6787	74.581	41.6739	28.1585	25.6123	290.231	55.8849	114.517
BnaC03g49290D (BnaANN2C-2)	437.5	99.6371	22.8422	70.6569	67.6015	131.941	71.8543	61.3029	33.0716	407.787	104.351	179.281
BnaC06g08410D (BnaANN1C-3)	20.0907	120.833	23.753	96.5899	44.4863	63.9717	46.5861	48.9263	16.6789	72.5706	105.313	128.184
BnaA08g06260D (BnaANN1A-1)	96.201	115.747	37.0155	14.7821	29.9103	38.9232	17.4128	10.1954	6.4145	13.4967	119.337	96.5585
BnaC08g06690D (BnaANN1C-1)	602.31	85.8868	47.5809	15.3814	34.8751	20.2458	46.6892	38.5435	24.3154	11.0913	121.504	47.5246
BnaAnng04520D (BnaANN1A-2)	402.511	343.626	84.6692	44.3862	163.295	133.736	60.2112	163.313	48.6309	171.181	341.686	220.326
BnaC05g27530D (BnaANN1C-2)	796.743	745.007	173.127	100.838	298.558	201.959	154.355	482.665	148.578	250.825	588.378	364.165
BnaC01g16910D (BnaANN8C-1)	2.31418	3.0049	3.44633	14.152	2.92465	7.60435	0.770241	0.500484	0.600475	4.84115	4.65249	7.71774
BnaA10g20320D (BnaANN8A-2)	6.32542	2.84675	0.513284	1.20613	2.25442	1.07609	0.320934	1.50145	2.55202	0.134476	1.5266	1.43681
BnaC09g44350D (BnaANN8C-2)	0.848532	0.553534	0.0366631	0.603067	0.304651	0.502174	0.0641867	0.375363	0.900712	0.134476	0.218086	0.164207
BnaA04g22190D (BnaANN3A-1)	0.190438	0	0	0	0	0	0.253538	0.741342	0.0741211	0.199193	0.143573	0
BnaC04g45920D (BnaANN3C-1)	4.11345	0.0780878	1.55681	0.714635	1.50422	1.41685	0.760613	0.370671	1.92715	8.03413	1.00501	0.567542
BnaA03g18080D (BnaANN3A-2)	2.20908	4.68527	2.38952	1.54837	3.24911	2.90454	3.73968	9.51388	3.63193	9.82686	4.02004	6.04026
BnaC03g21600D (BnaANN3C-2)	2.85657	2.10837	0.832711	1.82629	0.962699	3.32959	1.58461	12.3557	11.4146	3.58548	1.65109	2.27017
BnaA02g13560D (BnaANN5A)	0.076896	0	0	16.6723	0	0	10.1735	0.249452	1.04752	0	0	0
BnaC02g45910D (BnaANN5C)	0.076896	0	0	17.0731	0	0.0715129	9.98154	0	1.42163	0	0	0
BnaA03g18070D (BnaANN4A-1)	0.308557	3.87474	1.09989	0.402045	7.61629	0.932609	2.56747	2.56498	0.300237	18.4233	1.5266	4.35149
BnaC03g21590D (BnaANN4C-1)	4.82121	11.9405	7.51594	30.4348	22.0568	17.0022	24.4551	137.883	26.4959	51.6389	16.2837	16.2976
BnaA04g22180D (BnaANN4A-2)	0	0	0.108276	0	0	0.0706217	0.379122	0.061586	0.0738902	0.0661909	0	0
BnaC04g45910D (BnaANN4C-2)	0	0	0	0	0	0.0706217	0	0	0	0.132382	0	0

## Sheet: Table S3
Table S3: RNA-seq data of expression levels (TPM: transcriptions per millon) of BnaANN genes under different stresses.
	Leaf_3h	Leaf_6h	Leaf_12h	Cold_3h	Cold_6h	Cold_12h	Hot_3h	Hot_6h	Hot_12h	ABA_3h	ABA_6h	ABA_12h	MeJA_3h	MeJA_6h	MeJA_12h	ET_3h	ET_6h	ET_12h	SA_3h	SA_6h	SA_12h	Root_3h	Root_6h	Root_12h	NaCl_3h	NaCl_6h	NaCl_12h	PEG_3h	PEG_6h	PEG_12h
BnaA10g22020D (BnaANN6A)	0	0	0	0	0	0	0	0	0	0	0	0	0	0	0	0	0	0	0	0	0	0.0137483	0	0	0.0502777	0.0218813	0	0	0	0
BnaC09g46410D (BnaANN6C)	0	0	0	0	0	0	0	0	0	0	0	0.014557	0	0	0	0	0	0.0325993	0.0325993	0.0325993	0	0	0	0.0172207	0.0442957	0.046646	0.137375	0.0759563	0.0314253	0.0475655
BnaA10g22010D (BnaANN7A)	0	0.019628	0	0	0	0	0	0	0	0.0132283	0	0.016046	0.0134	0	0	0	0	0.026037	0.026037	0	0	0.62653	0.671066	0.325097	1.51587	2.13005	1.95409	0.234166	0.267814	0.610531
BnaC09g46400D (BnaANN7C)	0	0	0	0	0	0	0	0	0	0	0	0	0	0	0	0	0	0	0	0	0	0.933464	1.04952	1.11568	2.97125	1.34967	1.20827	1.036	0.356689	1.09059
BnaAnng37420D (BnaANN2A-1)	0	0	0	0.0569397	0	0	0	0	0	0.0253237	0.0227057	0	0	0	0	0	0.0189353	0	0	0	0	20.4057	27.5504	30.395	43.4924	35.8591	20.5612	21.667	19.7685	28.166
BnaC02g43450D (BnaANN2C-1)	0	0	0.0477487	0	0	0	0	0	0	0	0.016381	0	0.0318867	0	0	0	0	0	0.0158487	0.0363107	0.0363107	16.2823	21.6827	23.4448	40.4862	30.8368	17.4675	20.8009	19.3507	20.1699
BnaA06g23960D (BnaANN2A-2)	12.239	14.1985	10.8458	3.28197	3.25495	1.66345	2.4714	1.55072	1.98341	25.2788	13.6516	21.1327	34.3072	40.9287	53.7887	10.5695	8.68108	11.3553	18.7628	24.3226	30.8967	73.4004	118.694	123.542	146.722	149.627	159.084	97.2799	148.987	152.333
BnaC03g49290D (BnaANN2C-2)	79.6909	69.8845	56.5006	22.4386	19.3377	13.447	13.0786	9.07385	17.1531	106.209	63.3858	92.1611	172.617	144.448	183.578	63.1854	36.8238	61.334	93.8816	128.175	147.431	225.7	311.53	318.292	442.714	470.767	452.648	283.219	370.081	406.902
BnaC06g08410D (BnaANN1C-3)	5.78074	6.75741	8.27656	3.76705	5.02053	3.79976	4.82773	4.48864	6.29881	6.27305	7.29404	7.16911	9.12084	8.78148	12.5256	4.22014	4.67991	9.36715	7.94941	7.5501	6.19746	8.23048	10.4142	9.73033	13.5267	10.6823	9.9153	9.59707	10.2421	11.6053
BnaA08g06260D (BnaANN1A-1)	93.0268	58.1546	172.36	39.0005	30.951	139.359	151.425	104.397	280.776	199.757	51.4756	292.154	149.65	180.721	312.226	79.4183	45.7748	137.808	126.295	104.835	65.0396	41.1339	37.9817	43.0847	148.604	126.515	152.6	84.9898	117.903	112.123
BnaC08g06690D (BnaANN1C-1)	57.3238	32.5328	119.454	25.1827	22.2638	47.5867	91.8041	76.717	199.919	140.437	31.2121	271.655	128.178	122.307	183.217	51.6771	32.4866	89.1678	89.1996	93.5395	69.1209	33.9675	30.4272	35.6736	122.735	109.695	152.915	57.7008	84.4499	88.853
BnaAnng04520D (BnaANN1A-2)	405.742	318.763	319.802	116.472	244.393	422.571	203.247	136.833	160.926	503.802	234.857	435.926	682.586	975.053	1163.32	294.494	185.772	277.045	257.665	281.646	219.54	143.793	124.567	130.064	306.711	230.717	266.511	175.683	217.396	202.411
BnaC05g27530D (BnaANN1C-2)	595.798	492.731	421.684	262.385	568.452	1015.42	431.032	298.787	280.282	917.324	511.602	633.254	1030.99	1191.3	1117.48	490.544	312.147	386.525	407.058	466.747	437.876	262.094	222.577	225.754	549.845	424.65	475.311	328.88	403.198	403.719
BnaC01g16910D (BnaANN8C-1)	2.60065	3.12154	2.85285	0.970143	1.09436	0.866279	2.87006	4.94874	4.91608	2.99024	5.01245	1.29544	4.48779	3.41717	2.92187	2.51871	3.48117	3.02919	3.67545	3.85763	3.01536	3.1951	3.82662	4.0453	5.04034	3.96747	2.74422	3.08551	2.53828	3.67836
BnaA10g20320D (BnaANN8A-2)	0.286087	0.0565153	0.25951	0.228103	0.203347	0.596074	0.508813	0.75583	0.921553	0.112194	0.113882	0.162125	0.22068	0.100064	0.159259	0.225851	0.168308	0.128366	0.188647	0.382638	0.417934	0.14993	0.10284	0.147231	0.461115	0.234905	0.294924	0.199148	0.194116	0.32578
BnaC09g44350D (BnaANN8C-2)	0.0650567	0.0674877	0.0231763	0.0314773	0.106176	0.087739	0.342257	0.188711	0.266853	0.0171863	0.063027	0.0261907	0.055877	0.014772	0.111707	0.088935	0.111014	0.0550887	0.0550887	0.0550887	0.0228347	0.0190707	0.041277	0.0379003	0.115254	0.159454	0.120148	0.061043	0.174751	0.105372
BnaA04g22190D (BnaANN3A-1)	0	0.067191	0.0647837	0	0.0190017	0.0186527	0.0286137	0.169397	0.07029	0.0589527	0	0.432274	0.0964307	0.416762	0.818398	0.112625	0.0383172	0.212032	0.342629	0.426542	0.297901	0.195892	0.689376	1.27074	1.28504	2.27429	1.00511	1.05901	0.880488	1.95675
BnaC04g45920D (BnaANN3C-1)	2.15761	2.52826	3.05777	1.67439	1.28628	1.71568	3.70068	5.1645	6.2602	3.15832	2.25363	5.0265	3.58125	5.06136	8.86513	1.81238	1.85897	2.79859	3.34626	4.34353	3.95005	1.01786	1.69389	2.68901	3.75214	5.47041	5.53445	2.6945	3.63643	4.32271
BnaA03g18080D (BnaANN3A-2)	18.0305	14.4046	24.4813	13.1227	9.34417	5.57877	17.0716	17.253	26.1368	42.7887	15.9715	38.8472	42.3948	52.5342	86.8048	19.451	12.0587	21.6976	21.3131	27.71	23.5923	4.35544	7.17011	7.65262	16.2257	17.8483	19.8637	6.7793	13.7835	11.5734
BnaC03g21600D (BnaANN3C-2)	15.9739	8.88109	18.1171	9.9709	6.63668	5.14757	13.3917	15.4442	23.5691	34.12	11.2873	26.2296	30.4261	33.9333	52.1753	12.0015	7.43878	12.3268	13.8129	22.1891	21.212	2.27749	3.82088	4.46542	12.5709	14.2039	17.5309	6.46169	11.7588	11.8785
BnaA02g13560D (BnaANN5A)	0	0	0	0	0	0	0	0	0	0	0	0	0	0	0	0	0	0	0	0	0	0	0	0	0	0	0	0	0	0
BnaC02g45910D (BnaANN5C)	0	0	0	0	0	0	0	0	0	0.014063	0	0.0185157	0	0	0	0	0	0	0	0	0.0165973	0	0	0	0	0	0	0	0	0
BnaA03g18070D (BnaANN4A-1)	38.6353	46.9905	51.6695	18.2222	7.14982	4.19281	22.5932	22.9592	10.0751	62.7384	40.3676	62.0231	83.7676	99.0944	124.452	49.8538	30.754	49.0477	46.8819	54.2868	38.3629	2.24391	6.62098	7.23291	11.6133	14.2541	14.1858	7.76374	18.6032	12.2598
BnaC03g21590D (BnaANN4C-1)	69.6878	54.582	95.1744	30.0516	12.2366	14.1248	49.799	63.1753	58.4966	155.134	57.7168	165.597	168.137	171.701	269.299	69.898	51.2927	72.675	76.7904	121.587	107.695	6.53381	10.8319	15.2975	31.5479	43.7844	46.3999	15.8275	36.7809	32.4684
BnaA04g22180D (BnaANN4A-2)	0	0.0154733	0	0	0	0	0	0	0	0	0	0	0.0102267	0.0251178	0.0818193	0	0	0	0	0.0732403	0.087255	0.109303	0.588642	0.751069	1.50122	1.3566	0.76827	0.632154	1.20856	1.31304
BnaC04g45910D (BnaANN4C-2)	0.0283857	0	0	0	0	0	0	0	0	0	0	0.0699777	0	0	0	0	0	0	0	0	0	0.082038	0.42084	0.253804	0.541856	1.23169	0.415046	0.275473	0.429725	0.478324

## Sheet: Table S4
Table S4: RNA-seq data of expression levels of BnaANN genes under cold and freezing treatments.
ID	HX17_MA	HX17_CA	HX17_FA	HX17_MB	HX17_CB	HX17_FB	HX58_MA	HX58_CA	HX58_FA	HX58_MB	HX58_CB	HX58_FB
BnaA10g22020D (BnaANN6A)	0	0.0614477	0	0	0	0	0	0	0	0	0	0
BnaC09g46410D (BnaANN6C)	0	0	0	0	0	0	0	0	0	0.0320409	0	0
BnaA10g22010D (BnaANN7A)	0	0	0	0.00983654	0.060467	0.00591168	0.00722842	0	0	0.0771879	0	0
BnaC09g46400D (BnaANN7C)	0	0	0	0	0	0	0	0	0	0	0	0
BnaAnng37420D (BnaANN2A-1)	0	0	0	0.0147529	0	0	0	0	0	0	0.0128413	0
BnaC02g43450D (BnaANN2C-1)	0	0	0	0	0	0.0276822	0	0	0.0776354	0	0	0
BnaA06g23960D (BnaANN2A-2)	0.350982	0.0765685	0.15903	0.0524064	0.195926	0.0645687	0	0.0142855	0.00844558	0.460526	0	0.206804
BnaC03g49290D (BnaANN2C-2)	2.38498	3.46618	2.28036	1.34783	1.90352	2.13132	1.46414	1.90266	0.575928	6.35817	2.24674	4.81066
BnaC06g08410D (BnaANN1C-3)	1.03394	2.11172	2.02234	1.51148	1.22734	2.12424	0.455802	2.35508	1.48918	1.719	0.378987	2.46031
BnaA08g06260D (BnaANN1A-1)	1.9951	4.95246	15.2562	2.80083	4.16967	15.7044	1.94482	3.59392	16.9946	5.88968	3.59895	18.1393
BnaC08g06690D (BnaANN1C-1)	1.5045	2.54226	5.83641	1.86853	3.04768	4.27659	0.892088	2.10461	10.2607	2.75481	2.06517	6.23722
BnaAnng04520D (BnaANN1A-2)	10.1044	41.4764	119.891	13.5771	42.5163	89.489	6.50337	31.4994	143.487	18.7621	27.3937	145.063
BnaC05g27530D (BnaANN1C-2)	77.9016	143.073	443.348	114.267	155.267	397.693	58.7073	116.117	611.152	122.177	255.298	533.386
BnaC01g16910D (BnaANN8C-1)	0	0	0	0	0	0.0196871	0	0	0	0	0	0
BnaA10g20320D (BnaANN8A-2)	0.0088804	0.105949	0.101824	0.181528	0.264121	0.18024	0.126083	0.279743	0.220095	0.209166	0.786101	0.70512
BnaC09g44350D (BnaANN8C-2)	0.0177608	0.0723696	0.128819	0.0418782	0.0763437	0.356358	0.0802476	0	0.0610728	0.125803	0.30909	0.45482
BnaA04g22190D (BnaANN3A-1)	0.0969079	0.0580303	0.0696673	0.042214	0.0771689	0.0188614	0	0	0	0	0	0.00779578
BnaC04g45920D (BnaANN3C-1)	0.293898	0.481107	0.732408	0.87306	1.06126	1.12182	0.536369	0.0818374	1.88682	0.813838	1.45093	0.477781
BnaA03g18080D (BnaANN3A-2)	0.0699251	0.0488924	0.201933	0.23171	0	0.023425	0.246376	0.0511484	0.335595	0.651568	0.0171497	0.170716
BnaC03g21600D (BnaANN3C-2)	0.210469	0.421074	0.179603	0.238785	0	0.0462841	0.570049	0.174695	1.38353	2.07729	0.168843	0.702395
BnaA02g13560D (BnaANN5A)	0	0	0	0	0	0	0	0	0	0	0	0
BnaC02g45910D (BnaANN5C)	0	0	0	0	0	0	0	0	0	0	0	0
BnaA03g18070D (BnaANN4A-1)	0.0642122	0.153134	0.0570847	0.336713	0	0	0	0	0.0763309	0.631514	0.015683	0.0311123
BnaC03g21590D (BnaANN4C-1)	0.454937	0.832884	0.317014	0.36167	0	0	1.8091	0.245058	0.409669	5.19291	0.04107	0.368796
BnaA04g22180D (BnaANN4A-2)	0	0.00994351	0	0	0	0	0	0	0	0	0	0
BnaC04g45910D (BnaANN4C-2)	0	0	0	0	0	0	0	0	0	0	0	0

## Sheet: Table S5
Table S5: RNA-seq data of expression levels of BnaANN genes in B. napus infected with S. sclerotiorum.
	Westar_Control	Westar_24hpi	ZY821_Control	ZY821_24hpi
BnaA10g22020D (BnaANN6A)	0	0	0	0
BnaC09g46410D (BnaANN6C)	0.066517	0	0	0
BnaA10g22010D (BnaANN7A)	0.114945	0.0908827	0	0.195501
BnaC09g46400D (BnaANN7C)	0	0	0	0
BnaAnng37420D (BnaANN2A-1)	0	0	0	0
BnaC02g43450D (BnaANN2C-1)	0	0	0	0
BnaA06g23960D (BnaANN2A-2)	1.36614	34.7604	0.591551	24.1412
BnaC03g49290D (BnaANN2C-2)	2.36716	106.597	2.80658	44.0696
BnaC06g08410D (BnaANN1C-3)	6.82976	8.91843	5.37664	4.36224
BnaA08g06260D (BnaANN1A-1)	4.75101	2.00689	7.10748	3.42167
BnaC08g06690D (BnaANN1C-1)	3.55554	7.52249	4.85078	5.78393
BnaAnng04520D (BnaANN1A-2)	13.0655	8.28508	6.37477	1.27134
BnaC05g27530D (BnaANN1C-2)	53.442	27.3809	37.6726	4.75929
BnaC01g16910D (BnaANN8C-1)	2.58972	1.94817	3.64359	1.66637
BnaA10g20320D (BnaANN8A-2)	0.131848	0.254084	0.039753	0.231572
BnaC09g44350D (BnaANN8C-2)	0	0.110501	0.0507467	0
BnaA04g22190D (BnaANN3A-1)	0.257758	0.299971	0.0276956	0
BnaC04g45920D (BnaANN3C-1)	3.24292	2.17368	6.30483	3.73701
BnaA03g18080D (BnaANN3A-2)	0.309332	0.417503	2.47829	18.2338
BnaC03g21600D (BnaANN3C-2)	0.982528	6.7794	2.04882	33.262
BnaA02g13560D (BnaANN5A)	0	0	0	0
BnaC02g45910D (BnaANN5C)	0	0.091303	0	0.0769718
BnaA03g18070D (BnaANN4A-1)	0.403885	1.27832	1.85159	2.62852
BnaC03g21590D (BnaANN4C-1)	1.23902	12.8331	5.81557	6.39466
BnaA04g22180D (BnaANN4A-2)	0	0	0	0.0608381
BnaC04g45910D (BnaANN4C-2)	0	0.0404267	0	0.0702667

## Sheet: Table S6
Table S6: Coexpressed genes in various tissues and stress treatments in B. napus.
name	color	kME_MM.skyblue	kME_MM.salmon4	kME_MM.yellow	kME_MM.darkturquoise	kME_MM.ivory	kME_MM.brown	kME_MM.darkorange	kME_MM.yellowgreen	kME_MM.sienna3	kME_MM.midnightblue	kME_MM.plum1	kME_MM.lightsteelblue1	kME_MM.grey60	kME_MM.plum2	kME_MM.darkorange2	kME_MM.darkgreen	kME_MM.palevioletred3	kME_MM.bisque4	kME_MM.lightyellow	kME_MM.orange	kME_MM.cyan	kME_MM.salmon	kME_MM.darkred	kME_MM.thistle1	kME_MM.lightgreen	kME_MM.maroon	kME_MM.greenyellow	kME_MM.tan	kME_MM.paleturquoise	kME_MM.darkmagenta	kME_MM.purple	kME_MM.white	kME_MM.royalblue	kME_MM.black	kME_MM.mediumpurple3	kME_MM.turquoise	kME_MM.skyblue3	kME_MM.orangered4	kME_MM.navajowhite2	kME_MM.lightcyan	kME_MM.darkolivegreen	kME_MM.magenta	kME_MM.floralwhite	kME_MM.darkslateblue	kME_MM.blue	kME_MM.lightcyan1	kME_MM.saddlebrown	kME_MM.steelblue
BnaA10g22450D	bisque4	-0.117862	0.00762482	-0.162499	-0.16608	-0.0211842	-0.256165	-0.237142	-0.267211	-0.0285761	-0.435635	-0.161499	-0.205409	-0.118039	-0.354977	-0.108685	-0.154626	-0.14697	0.626888	0.0996366	0.279784	-0.0825118	0.187323	0.307239	0.388868	0.29493	0.202036	-0.247078	-0.162575	-0.240067	0.0564643	0.446333	0.0500344	-0.0994202	-0.0880139	-0.17355	-0.108853	-0.188068	-0.0413341	-0.0198414	0.316375	0.387786	0.477708	0.33165	0.379694	0.207298	0.209394	-0.0933089	0.0608528
BnaC07g46010D	bisque4	0.144434	0.218557	-0.297627	-0.281169	-0.0173903	-0.376202	-0.231551	-0.291127	0.0406779	-0.344809	-0.290456	-0.166504	-0.219105	-0.23584	-0.18199	-0.231881	-0.187029	0.677639	0.452118	0.503533	0.122118	0.504675	0.610369	0.0292737	0.335274	0.295231	-0.139821	-0.166144	0.13502	0.350302	0.524993	0.458568	0.0137662	-0.103806	-0.0436083	0.00655189	-0.0263921	0.209162	0.158316	0.48844	0.374193	0.476026	0.199954	0.359505	-0.0416399	-0.0280724	-0.145366	-0.0400326
BnaC05g44000D	bisque4	0.115578	0.336316	-0.308835	-0.120943	0.016096	-0.212683	-0.0996224	-0.25063	0.0219197	-0.362254	-0.383853	-0.140777	-0.233427	-0.369589	-0.111684	0.030301	-0.0878846	0.746803	0.485481	0.549834	0.292147	0.550031	0.653455	0.327567	0.292368	0.244159	-0.265394	-0.241813	0.0429016	0.475239	0.480089	0.253964	0.0228892	-0.179384	-0.137828	-0.170724	-0.207752	0.126247	-0.0608924	0.0628218	-0.0094131	0.475837	0.225097	0.40813	-0.062671	-0.151395	-0.166585	-0.0191017
BnaC07g25840D	bisque4	-0.0574513	0.098013	-0.336742	-0.239596	0.022027	-0.404367	-0.162656	-0.09317	0.107405	-0.327939	-0.11735	-0.172088	-0.295084	-0.297368	-0.179467	-0.184271	-0.22228	0.844737	0.259604	0.480681	-0.0342466	0.36263	0.525031	0.378714	0.23749	0.416911	-0.145234	-0.142417	0.103755	0.30329	0.65332	0.30754	0.096802	-0.0841893	-0.101502	0.0538199	-0.0937659	0.0879624	-0.0413504	0.192752	0.337685	0.475634	0.138209	0.43489	0.113649	0.148279	0.0162064	0.0012037
BnaC06g37130D	bisque4	-0.143299	-0.210594	-0.376218	-0.525059	-0.223665	-0.464606	-0.372493	-0.185591	0.00424628	-0.358967	-0.196934	0.0112517	-0.0787833	-0.0554919	-0.211471	-0.281149	-0.0827757	0.651846	0.389419	0.538706	-0.110881	0.255634	0.303515	0.149165	0.149978	0.309059	-0.089351	-0.161492	0.204551	0.257343	0.421843	0.221377	0.357252	-0.143792	-0.0250801	0.148994	-0.0944428	0.0444849	0.0153235	0.165892	0.358796	0.455273	0.0493669	0.579006	0.237796	0.178699	0.0725182	0.0942721
BnaC03g10750D	bisque4	-0.262548	-0.189896	-0.350157	-0.402297	-0.0413456	-0.549337	-0.325503	-0.401943	-0.0811546	-0.37255	-0.109846	-0.270748	-0.297444	-0.174087	-0.247659	-0.263471	-0.2475	0.676471	0.409687	0.545489	-0.309253	0.173936	0.214144	0.210883	0.190816	0.112263	0.160134	0.129702	-0.123581	0.0968323	0.409302	0.162626	0.194312	0.227317	0.0217609	0.216118	0.0302189	0.1974	0.16237	0.078991	0.193045	0.428411	-0.0146116	0.570268	0.217924	0.153799	-0.199343	-0.0405574
BnaA03g08440D	bisque4	0.170209	0.300191	-0.300785	-0.18879	-0.0619675	-0.227036	-0.142817	-0.332401	-0.0431826	-0.358376	-0.397233	-0.117417	-0.183	-0.265475	-0.186739	-0.166992	-0.121951	0.808706	0.315815	0.328387	0.273144	0.560294	0.693302	0.237072	0.414902	0.270133	-0.168415	-0.139149	-0.0410134	0.289976	0.574094	0.404299	-0.136874	-0.108204	-0.116982	-0.182229	-0.10686	0.219996	0.0430295	0.269318	0.0472914	0.427564	0.24196	0.148056	-0.189057	-0.256238	-0.255181	-0.112566
BnaC05g23480D	bisque4	-0.0981065	0.131398	-0.149054	0.0966779	0.310605	-0.0933758	0.247689	-0.0247457	0.294799	-0.0772655	-0.105168	-0.163631	-0.268414	-0.318938	-0.150802	0.0858159	-0.199479	0.71327	0.431254	0.544172	0.0101736	0.0959491	0.327713	0.155422	-0.0172029	-0.0101976	-0.179599	-0.194209	-0.156255	0.32865	0.511158	0.184201	-0.0119618	-0.00620337	0.0089622	0.0409131	-0.0580832	-0.0844621	-0.0954419	-0.0703812	0.0594021	0.421719	0.281408	0.602868	0.245556	0.0134115	-0.126779	-0.0593899
BnaA06g02980D	bisque4	-0.178279	-0.0844953	-0.247579	-0.235105	0.00417556	-0.350967	-0.199827	-0.267972	-0.0165847	-0.346795	-0.178101	-0.184698	-0.220358	-0.259176	-0.160766	-0.137698	-0.187806	0.840662	0.443614	0.65315	-0.160853	0.113701	0.199766	0.210343	0.0395984	0.0344675	-0.096762	-0.0824093	-0.101119	0.0768385	0.396114	0.0953686	0.0537868	0.0967393	-0.0562782	0.0490337	-0.0938707	-0.0679964	-0.10788	-0.0287491	0.114758	0.408482	0.123153	0.693059	0.238755	0.092178	-0.16538	-0.0780289
BnaC06g02750D	bisque4	-0.121181	-0.0135381	-0.22572	-0.186985	0.00435167	-0.258047	-0.144439	-0.256028	0.00586509	-0.318889	-0.239229	-0.133611	-0.170407	-0.247906	-0.122527	-0.0820831	-0.137447	0.894169	0.504129	0.713075	-0.0476478	0.159178	0.254408	0.15028	0.0761887	0.0326158	-0.121499	-0.109367	-0.0892154	0.0978681	0.411111	0.0960601	0.00981199	-0.0355241	-0.0879011	-0.0334066	-0.105527	-0.058764	-0.123517	0.00252646	0.0855787	0.405651	0.172865	0.700823	0.186331	0.0463671	-0.19018	-0.094994
BnaA10g24430D	bisque4	0.017349	0.222217	-0.306243	-0.165862	-0.132439	-0.142788	-0.129671	-0.331187	-0.228749	-0.43331	-0.56651	-0.116814	-0.155439	-0.351108	-0.129602	-0.0294538	-0.0492858	0.719539	0.602355	0.567899	0.304456	0.437711	0.437405	0.0663354	0.295506	0.130917	-0.270095	-0.233258	-0.126677	0.143604	0.195356	0.0566857	-0.191557	-0.204555	-0.20913	-0.336351	-0.205981	0.0279505	-0.123414	0.376374	0.129399	0.38523	0.187384	0.432466	-0.122886	-0.216479	-0.305724	-0.185194
BnaC05g09490D	bisque4	0.0180634	0.0869738	-0.207822	-0.143704	0.0443308	-0.226838	-0.0994108	-0.193902	0.194086	-0.228097	-0.0930984	-0.0842144	-0.142919	-0.186749	-0.0897285	-0.0840674	-0.120419	0.915891	0.369267	0.490732	-0.00110754	0.195931	0.482624	0.0282485	0.0480158	0.000262234	-0.10634	-0.0894812	0.059293	0.313507	0.737951	0.318636	0.0371773	-0.064789	-0.075885	-0.000570588	-0.100115	-0.0219954	-0.0855184	0.02609	0.0882263	0.381496	0.225945	0.461416	0.103314	0.0415853	-0.130182	-0.0433192
BnaA07g01230D	bisque4	0.0452501	0.302669	-0.270406	-0.0155277	0.0737925	-0.114795	0.0737757	-0.208454	0.0611751	-0.247678	-0.254381	-0.157656	-0.226711	-0.33515	-0.140012	-0.035598	-0.15998	0.863456	0.59139	0.570223	0.229607	0.395144	0.592236	0.199797	0.212555	0.105428	-0.184399	-0.13724	-0.0932539	0.289216	0.57321	0.206454	-0.214602	0.00851234	-0.166642	-0.201159	-0.141004	0.0841886	-0.119385	0.0035957	-0.080905	0.373878	0.195608	0.420752	-0.0968528	-0.180802	-0.305606	-0.2363
BnaC05g26220D	bisque4	-0.0331003	0.0937404	-0.438538	-0.354912	-0.125979	-0.462892	-0.24069	-0.364423	-0.150224	-0.430169	-0.307457	-0.23493	-0.353988	-0.293284	-0.300286	-0.284817	-0.265205	0.827972	0.609631	0.576995	0.020211	0.435386	0.528017	0.0769902	0.263848	0.207202	-0.104879	-0.0264058	-0.0043418	0.307037	0.496971	0.33205	0.0777686	0.0301116	-0.0403902	0.0106074	0.0722737	0.227194	0.0356384	0.0792506	0.0247888	0.368057	-0.0699613	0.402971	-0.108145	-0.111608	-0.221473	-0.107578
BnaC03g10760D	bisque4	0.205386	0.290562	-0.2611	-0.188466	-0.058751	-0.229609	-0.154619	-0.331131	-0.0353559	-0.296149	-0.325338	-0.13333	-0.157517	-0.185774	-0.142636	-0.175639	-0.132206	0.801273	0.295472	0.330775	0.241511	0.539527	0.667549	0.203843	0.398655	0.249522	-0.0744608	-0.112186	-0.0256952	0.264807	0.562878	0.429224	-0.152256	-0.104139	-0.0825248	-0.141933	-0.0385836	0.287471	0.0696324	0.267896	0.0453341	0.366393	0.204781	0.111625	-0.224961	-0.20741	-0.256284	-0.11344
BnaA08g16920D	bisque4	0.165262	0.270866	-0.317288	-0.210887	-0.0434096	-0.252506	-0.112828	-0.364408	-0.000577515	-0.276348	-0.331317	-0.133022	-0.22248	-0.19231	-0.209269	-0.171455	-0.161512	0.867762	0.506139	0.504681	0.244091	0.511346	0.676432	0.0445149	0.37639	0.178189	-0.116407	-0.148399	0.051186	0.445643	0.568363	0.425012	-0.092054	0.0555128	0.0288478	-0.0460998	0.0239112	0.303834	0.145477	0.0427731	-0.151298	0.342457	0.0833904	0.244746	-0.221519	-0.292864	-0.277667	-0.101166
BnaC03g60160D	bisque4	0.149408	0.169143	-0.202072	-0.194924	0.0843896	-0.287542	-0.107672	-0.324439	0.198761	-0.145802	-0.11255	-0.155657	-0.198147	-0.075933	-0.190458	-0.18014	-0.1876	0.815093	0.389074	0.488022	0.0699915	0.346623	0.597623	0.0360912	0.21232	0.0761384	0.010266	-0.0679018	-0.00492323	0.607593	0.638027	0.515192	-0.0304106	0.222248	0.137681	0.18491	0.212639	0.327633	0.247032	-0.01979	-0.109308	0.327124	0.10914	0.271903	-0.0899413	-0.214547	-0.233984	-0.077595
BnaA08g09690D	bisque4	0.0101713	0.0586002	-0.11146	-0.0871696	0.0702897	-0.189994	-0.0993321	-0.136579	0.176824	-0.182949	-0.0620124	-0.123681	-0.123504	-0.171864	-0.0325303	-0.0476035	-0.127511	0.934227	0.400551	0.690793	-0.064324	0.0988455	0.322371	0.0203364	-0.00697097	-0.00490592	-0.0603553	-0.0718619	-0.0724102	0.231819	0.584717	0.243493	0.0116953	-0.0389302	-0.0466038	0.0221895	-0.057558	-0.0518568	-0.0854444	-0.031926	0.0559714	0.305854	0.204021	0.584019	0.108189	0.024808	-0.0789634	-0.0312265
BnaA07g14360D	bisque4	0.219731	0.30499	-0.146276	-0.0139053	0.0346062	-0.0366295	-0.0339804	-0.0853407	0.287909	-0.134208	-0.149468	-0.0789079	-0.0312922	-0.18095	0.0728552	0.260796	0.0284769	0.740481	0.419598	0.436244	0.246831	0.33718	0.664343	-0.0635472	0.12891	0.0508768	-0.166945	-0.174995	-0.0578946	0.472736	0.682355	0.416613	-0.130428	-0.103105	-0.108055	-0.125164	-0.102767	0.0453291	-0.0181573	0.0881958	-0.029674	0.295698	0.307501	0.238005	-0.139945	-0.258884	-0.0598319	0.00644875
BnaA04g10260D	bisque4	-0.108302	-0.0207803	-0.220449	-0.171619	-0.0152426	-0.259993	-0.133581	-0.204543	-0.0128765	-0.278411	-0.188169	-0.153497	-0.20107	-0.235033	-0.0962281	-0.0395621	-0.141073	0.839471	0.578673	0.82044	-0.0776502	0.0994751	0.209039	-0.0292304	-0.0262428	-0.0414884	-0.118269	-0.108659	-0.0511054	0.207262	0.330572	0.0927984	0.024464	-0.0810743	-0.0172177	-0.00112203	-0.0354578	-0.0732413	-0.131412	-0.00474949	0.0795389	0.295061	0.0516059	0.723524	0.132917	0.0673541	-0.100583	-0.00671799
BnaC09g48820D	bisque4	0.154998	0.241311	-0.302141	-0.202264	-0.142971	-0.0793868	-0.0513102	-0.265292	0.0245506	-0.218146	-0.331042	0.0379769	-0.0349877	-0.102475	-0.204649	-0.120901	-0.0147139	0.679047	0.417696	0.363088	0.380098	0.489045	0.688418	0.00277185	0.26946	0.123594	-0.141172	-0.155711	-0.00507362	0.415635	0.511462	0.32093	-0.20902	0.119756	-0.108141	-0.165168	-0.124638	0.181815	0.0930701	0.321255	0.0303228	0.289292	0.162678	0.114378	-0.27093	-0.319426	-0.249889	-0.146322
BnaA04g03540D	bisque4	0.0512819	0.182947	-0.260456	-0.163848	-0.0881058	-0.186984	-0.120025	-0.238263	-0.0997491	-0.275065	-0.288397	-0.0997096	-0.157855	-0.203272	-0.121981	-0.0809767	-0.0843461	0.814714	0.347963	0.527371	0.192654	0.444978	0.439154	0.376796	0.353598	0.296351	-0.117611	-0.104187	0.0215266	0.102699	0.36331	0.165516	-0.0318522	-0.0775803	-0.0639644	-0.1083	-0.0599039	0.226063	-9.94918e-05	0.0480216	-0.0506897	0.287422	0.0552614	0.302102	-0.137479	-0.144839	-0.11378	0.0338532
BnaC02g45160D	bisque4	-0.0398926	-0.0218132	-0.126476	-0.112527	0.0432608	-0.185808	-0.0823992	-0.0936955	0.1888	-0.151625	-0.00802485	-0.0859126	-0.0926097	-0.127436	-0.0350687	-0.0370383	-0.0937484	0.872835	0.294636	0.594087	-0.103235	0.0491638	0.267639	0.0614696	-0.0493617	-0.0130138	-0.0476661	-0.0391225	-0.039475	0.184373	0.581459	0.212421	0.0601387	-0.0295097	-0.0380586	0.0585565	-0.0497744	-0.0789075	-0.113258	-0.0577679	0.0657033	0.28596	0.182173	0.543561	0.151909	0.0530156	-0.0247276	0.0138678
BnaA09g35150D	bisque4	0.0943273	0.210891	-0.23598	-0.130149	-0.0554711	-0.155039	-0.0914572	-0.216392	0.00145958	-0.238962	-0.247483	-0.0843071	-0.133257	-0.188121	-0.0811885	-0.0468522	-0.0693465	0.903435	0.3957	0.577441	0.197095	0.402338	0.504991	0.202881	0.299191	0.22054	-0.11367	-0.0966898	0.0260029	0.211462	0.494465	0.234562	-0.0691854	-0.0748561	-0.0712654	-0.116591	-0.0699159	0.177016	-0.00278627	0.00947714	-0.0844562	0.283375	0.105142	0.335171	-0.142406	-0.173945	-0.145564	-0.0334175
BnaC07g44670D	bisque4	0.0199654	0.0603878	-0.147466	-0.0956555	0.0511499	-0.152332	-0.0352789	-0.109677	0.220227	-0.124048	-0.0402899	-0.0851565	-0.0906464	-0.121045	-0.0182676	-0.0132411	-0.096147	0.935339	0.507264	0.678492	-0.0109003	0.108299	0.364276	-0.0285816	-0.0745408	-0.0627154	-0.0420887	-0.0518221	0.0281897	0.263029	0.641444	0.25318	-0.0212228	-0.00882288	-0.0363312	0.0190001	-0.0493976	-0.0478749	-0.14998	-0.0963675	-0.0156496	0.272558	0.167031	0.574407	0.0734608	-0.0166009	-0.106044	-0.0810738
BnaC03g64160D	bisque4	-0.0460617	0.0670735	-0.299997	-0.212356	-0.106217	-0.28953	-0.15633	-0.0536886	-0.0625473	-0.288891	-0.180427	-0.127859	-0.213129	-0.235926	-0.118389	-0.133194	-0.145462	0.803993	0.272139	0.501732	0.0348252	0.301937	0.34331	0.318081	0.23669	0.408233	-0.136985	-0.102465	0.218555	0.120001	0.388253	0.127203	-0.0198981	-0.0965048	-0.0762462	-0.0577921	-0.121735	0.0388529	-0.10478	0.0990367	0.164012	0.268553	-0.00711772	0.374492	-0.0147215	0.00800999	0.0230263	-0.034757
BnaC08g26400D	bisque4	0.0862312	0.21722	-0.243912	-0.128665	-0.0672868	-0.1587	-0.0958649	-0.220551	-0.0405711	-0.251163	-0.271858	-0.0908446	-0.15183	-0.204081	-0.0802825	-0.0413157	-0.0765249	0.898108	0.450154	0.631733	0.202293	0.407873	0.476496	0.181038	0.29829	0.214756	-0.122223	-0.105347	0.0326629	0.190333	0.438608	0.201901	-0.0542611	-0.0819025	-0.0721249	-0.12681	-0.0750895	0.1771	-0.00747955	0.0119501	-0.0932139	0.266929	0.0707183	0.367332	-0.156641	-0.182964	-0.13227	-0.00741392
BnaC04g51270D	bisque4	0.153547	0.385182	-0.312188	-0.0228245	0.0295095	-0.0622405	0.18566	-0.172211	-0.00185699	-0.129839	-0.344755	-0.112437	-0.237163	-0.231563	-0.148994	-0.00421789	-0.118212	0.853877	0.682857	0.647207	0.397609	0.533111	0.627219	0.0927345	0.241557	0.133591	-0.0964535	-0.141223	0.0892477	0.275125	0.46197	0.274163	-0.160169	-0.083708	-0.0953266	-0.184895	-0.0433695	0.263318	-0.0954391	0.0285957	-0.186395	0.259434	0.0437048	0.328245	-0.281795	-0.299111	-0.23953	-0.115137
BnaC01g04330D	bisque4	0.073993	0.103867	-0.13321	-0.0686221	0.0328745	-0.0630993	0.0119014	-0.108697	0.242547	-0.0756607	-0.0644069	0.00788102	-0.0275577	-0.058675	-0.0192889	-0.0173889	-0.0622571	0.937174	0.447927	0.603868	0.082207	0.136515	0.430427	-0.0796015	-0.0533281	-0.0920921	-0.0524683	-0.0797052	0.0248707	0.315825	0.684816	0.291848	-0.0489791	-0.0627705	-0.0555573	-0.0346084	-0.0494782	-0.0240328	-0.143603	-0.0692875	-0.0645336	0.242681	0.200523	0.459212	-0.002158	-0.0801496	-0.125587	-0.0812131
BnaC04g44970D	bisque4	-0.0363837	0.197524	-0.388201	-0.115196	-0.111094	-0.209418	0.0199956	0.127937	0.0230679	-0.240245	-0.0976774	-0.141449	-0.258498	-0.319235	-0.11949	-0.0538854	-0.158146	0.721068	0.349753	0.337826	0.133352	0.34964	0.59194	0.14816	0.236523	0.436832	-0.225368	-0.149448	0.0569838	0.379993	0.600185	0.17243	-0.111817	-0.21407	-0.14397	-0.178028	-0.164323	0.0502299	-0.173959	0.231334	0.234109	0.23715	-0.0109804	0.164944	-0.188391	-0.0410706	0.118872	-0.0235111
BnaA07g08720D	bisque4	-0.0055152	0.0323685	-0.17992	-0.15463	0.0374515	-0.267875	-0.130009	-0.22229	0.0262195	-0.13126	-0.0808481	-0.161991	-0.195806	-0.0533719	-0.0797678	-0.108676	-0.171581	0.861308	0.37863	0.60401	-0.069837	0.185787	0.268229	0.15712	0.0249086	-0.00322821	0.206153	0.00848011	0.0515712	0.0882634	0.442669	0.237087	0.0159363	0.00840621	-0.0211585	0.0851131	0.0215944	0.179566	-0.0523753	-0.0936685	-0.0500614	0.236898	0.0248422	0.468615	0.0337234	-0.0294056	-0.110061	0.00438301
BnaC05g01020D	bisque4	0.161479	0.196258	-0.177542	-0.0759681	0.00718479	-0.0870129	-0.0038127	-0.120345	0.261412	-0.0926679	-0.0671645	-0.0248722	-0.0634693	-0.0854658	-0.0502483	-0.0082017	-0.0285109	0.847995	0.489612	0.488279	0.147424	0.231227	0.620434	-0.111469	-0.0046354	-0.0535411	-0.052613	-0.0483748	0.0128166	0.468143	0.773633	0.423808	-0.0778118	-0.0304062	-0.0360665	-0.0425432	-0.0427286	0.0469232	-0.0741363	-0.0511967	-0.103544	0.230174	0.169863	0.301373	-0.119819	-0.158462	-0.110956	-0.0576994
BnaC03g75280D	bisque4	0.158106	0.215303	-0.193911	-0.0915679	-0.0124862	-0.111207	-0.0131392	-0.158046	0.15721	-0.134102	-0.1137	-0.0637721	-0.0942251	-0.118053	-0.0589374	-0.0418693	-0.0725057	0.957735	0.409609	0.504491	0.169471	0.312593	0.58056	0.0338564	0.110284	0.0411833	-0.0724099	-0.0655963	0.0443996	0.339021	0.723752	0.382755	-0.0665885	-0.00288299	-0.0388662	-0.0632786	-0.0379109	0.122315	-0.0580541	-0.025315	-0.121613	0.2291	0.14294	0.259814	-0.172948	-0.201937	-0.139682	-0.0639754
BnaC02g37610D	bisque4	0.119309	0.257745	-0.278043	-0.0877672	-0.0877236	-0.067177	0.0202716	-0.226393	-0.137912	-0.239547	-0.443002	-0.0167669	-0.166237	-0.22246	-0.172319	-0.0862247	-0.0933404	0.597101	0.383039	0.336241	0.337706	0.398084	0.477215	-0.0693366	0.166103	0.010376	-0.193822	-0.188554	0.0849827	0.277701	0.227386	0.181114	-0.157472	-0.159289	-0.151308	-0.252781	-0.157119	0.0572417	-0.162113	0.00756979	-0.181838	0.22864	0.054882	0.173478	-0.184979	-0.251255	-0.19073	-0.0496173
BnaA10g24180D	bisque4	-0.0718091	0.00286206	-0.200857	-0.141865	-0.069884	-0.194259	-0.122132	-0.193707	-0.0765299	-0.258202	-0.200423	-0.115082	-0.140449	-0.189382	-0.0813683	-0.0574988	-0.098855	0.779971	0.247674	0.462131	-0.0186956	0.14251	0.237529	0.241477	0.0607618	0.0541329	-0.0349792	0.0596547	-0.074647	0.0623799	0.331662	0.0719695	-0.0385805	-0.0646159	-0.0744394	-0.0919286	-0.0814745	-0.0340477	-0.177991	-0.0449553	-0.0354795	0.22662	0.0675705	0.386219	0.0215884	-0.0589946	-0.140792	-0.0722215
BnaA05g32410D	bisque4	0.110086	0.12663	-0.194777	-0.125507	0.0347668	-0.195488	-0.0559307	-0.187936	0.21019	-0.0782196	-0.0207603	-0.0849065	-0.128907	-0.0300942	-0.109415	-0.0935558	-0.11893	0.911053	0.291535	0.444038	0.026458	0.22828	0.524137	0.0319625	0.0449748	-0.007437	0.147105	0.147963	0.0808626	0.346498	0.767013	0.429995	-0.0156215	0.0698942	0.0101693	0.0663233	0.0253703	0.161716	0.00547436	-0.0578318	-0.0960353	0.221579	0.104801	0.248954	-0.0936966	-0.134321	-0.154309	-0.0649664
BnaA01g11280D	bisque4	0.0290931	0.147423	-0.341624	-0.185277	-0.120158	-0.249064	-0.0698953	0.0624984	0.0577555	-0.207873	-0.0938873	-0.108624	-0.208143	-0.206453	-0.112383	-0.122037	-0.135247	0.850046	0.378569	0.463812	0.10095	0.347577	0.531943	0.127148	0.20771	0.417207	-0.123002	-0.0787105	0.200821	0.285738	0.618662	0.270409	-0.0934714	-0.0874598	-0.0690507	-0.0679158	-0.10208	0.0857999	-0.107995	0.0829689	0.11605	0.21694	-0.0307575	0.246896	-0.161001	-0.100417	0.0856893	-0.0576902
BnaA06g14050D	bisque4	0.170334	-0.0311981	0.0183982	-0.168356	0.205518	-0.253006	-0.0822919	-0.164325	0.438679	0.136727	0.188033	-0.106979	-0.0508442	0.216054	-0.0812461	-0.171051	-0.157068	0.669008	0.366989	0.545242	-0.162876	0.0319951	0.305281	-0.180533	-0.167909	-0.159883	0.25619	-0.0157591	0.0701113	0.443535	0.584381	0.588423	0.164924	0.181309	0.283781	0.461243	0.385838	0.250183	0.187847	-0.213621	-0.0784126	0.213985	0.0987556	0.448369	0.15049	0.0282267	-0.0904515	-0.0266022
BnaA04g20970D	bisque4	0.126054	0.327423	-0.365979	-0.143882	-0.142849	-0.243633	-0.0896711	0.0109181	-0.0975426	-0.293289	-0.249863	-0.17766	-0.274413	-0.331556	-0.0808138	-0.0564072	-0.165696	0.754519	0.545046	0.540612	0.243531	0.517657	0.581093	0.0338814	0.32074	0.44368	-0.252234	-0.204045	0.210078	0.277596	0.436562	0.226814	-0.114108	-0.203234	-0.0998987	-0.197388	-0.163518	0.140424	-0.117061	0.179987	0.101864	0.212337	-0.0663846	0.22349	-0.299445	-0.129962	0.0758073	0.0101845
BnaA06g17950D	bisque4	0.0871324	0.212647	-0.148127	-0.0457818	-0.0277289	-0.0717376	-0.0871651	-0.115129	0.0636081	-0.188459	-0.162361	-0.0946446	-0.0731785	-0.195743	0.165118	0.264999	0.0769293	0.820963	0.562822	0.668331	0.172726	0.305694	0.38299	0.19438	0.0892299	0.0811363	-0.106801	-0.0653177	-0.0325852	0.0826134	0.459192	0.145715	-0.098042	-0.0818308	-0.0798756	-0.136897	-0.0709507	0.0794773	-0.168299	-0.0253231	-0.0845519	0.205161	0.12415	0.43403	-0.130328	-0.174283	-0.0884778	-0.0365761
BnaA08g09540D	bisque4	-0.0255595	0.0277593	-0.240874	-0.161366	-0.00378216	-0.20805	-0.0296643	-0.162914	0.0713915	-0.109125	-0.135068	-0.0827371	-0.187035	-0.0732514	-0.154221	-0.0911131	-0.139479	0.879074	0.587503	0.769381	-0.00679729	0.151907	0.308507	-0.0939435	-0.0235268	-0.0301648	0.0519223	0.0107344	0.0687872	0.274262	0.472403	0.260656	0.174883	-0.0478791	0.0343955	0.0740472	0.0733014	0.0850865	-0.0325412	-0.0823666	-0.0784821	0.194112	-0.0376791	0.556064	-0.0177589	-0.0990773	-0.115103	-0.037102
BnaC08g30280D	bisque4	0.057125	0.282674	-0.250721	0.0535075	0.053289	-0.0187906	0.0579605	-0.0444696	0.196008	-0.113918	-0.093697	-0.0689215	-0.163094	-0.223221	0.0047688	0.338799	-0.033196	0.694712	0.319688	0.332448	0.205369	0.24749	0.622118	0.035829	0.0636345	0.0281593	-0.110471	-0.0632347	-0.0462433	0.51399	0.65066	0.265459	-0.17665	-0.0811264	-0.106543	-0.184909	-0.105636	0.0104784	-0.0726903	0.210597	0.0734556	0.183645	0.153445	0.13978	-0.198674	-0.191601	-0.140552	-0.105459
BnaC07g39210D	bisque4	-0.279655	-0.32188	-0.0824266	-0.160984	0.101202	-0.340117	-0.103456	0.261711	0.289758	-0.0236489	0.338464	-0.146418	-0.166173	-0.0613377	-0.0765971	-0.108297	-0.195146	0.510017	0.0763353	0.474329	-0.490959	-0.267907	-0.111629	0.119765	-0.222201	0.195542	0.0301395	-0.0247613	-0.0423019	0.0753762	0.363079	0.0844961	0.361618	0.199525	0.0971213	0.404951	0.02616	-0.204792	-0.0294286	-0.174362	0.283657	0.183377	-0.0279508	0.587693	0.414699	0.273474	0.356745	0.122359
BnaC05g39200D	bisque4	0.0849677	0.120125	-0.243621	-0.165203	-0.0238241	-0.225934	-0.0868295	-0.206549	0.0649698	-0.158133	-0.111797	-0.0798954	-0.184782	-0.111339	-0.102755	-0.0985136	-0.119979	0.684248	0.478771	0.351741	0.0768866	0.248574	0.391407	-0.0994903	-0.0262458	-0.0676609	-0.0300671	-0.00690114	0.454188	0.225284	0.560205	0.288841	0.0752527	-0.0368357	-0.0165331	0.0346388	-0.0104927	0.0763243	-0.114975	-0.0635735	-0.0561857	0.179063	-0.0448362	0.281217	-0.046676	0.0195365	-0.107083	0.0197733
BnaA08g09740D	bisque4	0.169408	0.206357	-0.213427	-0.131683	-0.0369681	-0.155817	-0.0476109	-0.182321	0.0422858	-0.138024	-0.155773	-0.0638133	-0.145976	-0.10019	-0.103875	-0.0811016	-0.0935881	0.878101	0.312602	0.482997	0.194611	0.372909	0.474747	0.161586	0.173956	0.14593	-0.0844627	-0.0801703	0.389167	0.208578	0.534647	0.344717	-0.0403262	-0.0528108	0.00953305	-0.0127525	0.0580457	0.187327	-0.040834	0.00180595	-0.0884793	0.173929	0.00728778	0.229601	-0.164634	-0.130408	-0.0970898	0.0263579
BnaA05g10200D	bisque4	0.10337	0.153315	-0.226568	-0.149801	-0.051541	-0.180624	-0.0632866	-0.208129	0.0118999	-0.132694	-0.17099	-0.0963788	-0.161102	-0.0688467	-0.128817	-0.0944004	-0.107658	0.882326	0.443637	0.518317	0.127734	0.318046	0.447705	-0.0317393	0.176711	0.0734396	0.00613408	-0.0608536	0.0766539	0.239231	0.504843	0.319459	-0.0626361	-0.050912	0.0424772	-0.00423231	0.122179	0.257893	-0.00394604	-0.0297875	-0.149637	0.173017	-0.0179303	0.2564	-0.196368	-0.207512	-0.127555	-0.0116085
BnaC07g40860D	bisque4	0.0052921	0.132168	-0.274232	-0.127039	-0.0837866	-0.217495	-0.113022	-0.1939	-0.0327796	-0.274635	-0.086879	-0.136798	-0.208563	-0.236363	0.000574335	-0.0105604	-0.111962	0.878089	0.396671	0.485146	0.0347776	0.216164	0.470715	0.149541	0.0256652	0.0103863	-0.106931	-0.0493727	0.114924	0.285548	0.589601	0.176512	-0.0990527	-0.0853566	-0.108367	-0.143108	-0.103727	-0.00227445	-0.228359	-0.00651998	-0.00729299	0.172988	-0.00764531	0.330341	-0.116822	0.058303	-0.143403	-0.070701
BnaA09g02640D	bisque4	0.0775471	0.0991673	-0.15832	-0.0937807	0.0247523	-0.130821	-0.00265613	-0.143145	0.162334	-0.0582679	0.0169741	-0.0548996	-0.106087	-0.0273882	-0.0740379	-0.0444994	-0.0926369	0.885574	0.330669	0.470278	0.0356157	0.196615	0.422002	0.123019	0.0159292	-0.0128869	0.045418	0.0311151	0.0306278	0.215589	0.676942	0.351121	0.0262204	-0.0164464	0.0322843	0.0496509	0.118678	0.168408	-0.0680739	-0.0889097	-0.117558	0.163559	0.0610148	0.273125	-0.103147	-0.101315	-0.128817	-0.0548086
BnaC06g41440D	bisque4	-0.042247	0.0974432	-0.1719	-0.0198705	-0.0436683	-0.0306239	-0.0175844	-0.00780601	0.0422732	-0.176328	-0.174583	-0.0650046	-0.0763365	-0.211888	0.126144	0.327549	0.117942	0.851217	0.456691	0.661927	0.108801	0.124751	0.277091	0.21054	-0.0309952	0.0597306	-0.138622	-0.110353	-0.0975226	0.0949338	0.375972	0.0269543	-0.133668	-0.112462	-0.128347	-0.193124	-0.140605	-0.133134	-0.292111	-0.0153662	-0.0224181	0.161888	0.111028	0.494168	-0.0523938	-0.13241	-0.075315	-0.127375
BnaC02g38000D	bisque4	0.0260238	0.161764	-0.21572	-0.00466645	0.0246873	-0.0771433	0.0625599	-0.0502364	0.14373	-0.112176	-0.0648622	-0.0885845	-0.164059	-0.187617	-0.0285905	0.121787	-0.0857872	0.950515	0.379842	0.541265	0.0961329	0.158609	0.462387	0.0272747	-0.0348051	-0.0283116	-0.0878748	-0.0571625	0.0565538	0.338675	0.640996	0.227292	-0.0905663	-0.067792	-0.0744931	-0.108643	-0.0798417	-0.0416259	-0.196546	-0.0646835	-0.0797424	0.161101	0.0752215	0.348653	-0.100099	-0.119396	-0.0988837	-0.0776586
BnaA04g13310D	bisque4	-0.00113884	0.0400336	-0.222615	-0.178017	-0.0818394	-0.25228	-0.101061	0.174322	0.110336	-0.108013	0.0369904	-0.075511	-0.160733	-0.109898	-0.105278	-0.113456	-0.110363	0.660546	0.274458	0.512391	-0.0351272	0.243664	0.305455	0.105837	0.143217	0.433974	-0.0779164	-0.0812536	0.0744211	0.181282	0.453024	0.245786	0.374178	-0.0411505	0.0234993	0.132812	-0.0571692	0.0985696	0.0585079	-0.0161911	0.0984028	0.157338	-0.0783186	0.275324	-0.0752616	-0.100964	0.302471	0.149669
BnaA08g30260D	bisque4	0.316798	0.322581	-0.256358	-0.174029	-0.0312742	-0.176393	-0.0461944	-0.292223	0.039771	-0.114441	-0.203454	-0.0560347	-0.182532	-0.0395728	-0.197352	-0.177511	-0.132085	0.729006	0.330095	0.298395	0.314014	0.51589	0.64699	-0.0515746	0.231523	0.0962416	-0.0863887	-0.125697	0.473114	0.36145	0.577745	0.552728	-0.0879767	-0.0586363	0.0931581	0.0187717	0.203172	0.360195	0.0508113	0.0454994	-0.153086	0.156575	-0.04471	0.000444361	-0.307006	-0.1265	-0.223551	-0.0441243
BnaA02g34800D	bisque4	-0.0601261	-0.0096381	-0.137522	-0.104759	-0.0388713	-0.136207	-0.0818647	-0.132083	-0.0232677	-0.170036	-0.121964	-0.0748021	-0.0971764	-0.12893	-0.0178293	0.00318336	-0.0696722	0.83589	0.464264	0.805438	-0.0345001	0.0596558	0.121757	-0.0174614	-0.0611409	-0.0609763	-0.0573285	-0.0486218	-0.0298858	0.051317	0.266019	0.0398443	-0.0129522	-0.00443153	-0.0403739	-0.0405345	-0.0543661	-0.0837508	-0.148422	-0.0356235	-0.00379097	0.154722	0.0312567	0.621544	0.0390767	-0.0085311	-0.100331	-0.0600192
BnaC04g25430D	bisque4	0.0115982	0.126224	-0.212429	-0.124046	-0.127046	-0.124129	-0.0992902	-0.189704	-0.192376	-0.241763	-0.290792	-0.0806449	-0.128241	-0.178434	-0.0674505	-0.0193215	-0.052139	0.786622	0.42048	0.670349	0.161404	0.314423	0.250963	0.265829	0.19914	0.171304	-0.107571	-0.0897681	-0.000533106	-0.00108932	0.152582	0.0228078	-0.0790113	-0.0772138	-0.0706678	-0.156226	-0.0661714	0.106355	-0.11527	0.00175501	-0.0954705	0.154159	-0.0336939	0.398257	-0.148336	-0.140075	-0.105465	-0.00257362
BnaA08g22630D	bisque4	0.0153545	0.0176835	-0.135068	-0.137149	0.0261347	-0.193464	-0.086816	-0.173424	0.118355	-0.0925386	0.00998134	-0.091755	-0.120432	-0.046623	-0.0778127	-0.0464921	-0.100383	0.89126	0.452244	0.720249	-0.060949	0.0963861	0.244611	-0.0393942	-0.0682292	-0.0892617	0.00340975	-0.0392901	0.0323658	0.164294	0.48357	0.25376	0.0895633	0.289664	0.0760508	0.147086	0.0537828	0.046293	0.0287943	-0.0714488	-0.0591971	0.142552	0.00177589	0.494822	-0.0146865	-0.0730912	-0.122787	-0.0538902
BnaA02g29910D	bisque4	-0.137082	-0.0475691	-0.21133	-0.109689	-0.103026	-0.147648	-0.0812494	0.0266512	-0.000801559	-0.201441	-0.0679131	-0.0958416	-0.107969	-0.190992	0.0868018	0.158765	0.00592987	0.84645	0.392813	0.678649	-0.0608638	0.0171518	0.187982	0.137155	-0.0945035	0.0724919	-0.0911016	-0.045681	-0.0507712	0.136072	0.349493	-0.0186629	-0.0833365	-0.0986884	-0.109657	-0.118795	-0.123402	-0.181283	-0.304679	-0.0809506	0.044162	0.132879	0.00126485	0.548149	0.0305687	-0.00412992	0.00111953	-0.106888
BnaC03g18600D	bisque4	0.21459	0.377113	-0.191243	-0.0379813	-0.15311	0.0215642	-0.0590712	-0.189171	-0.149593	-0.238994	-0.367432	-0.0707197	-0.0391291	-0.220276	0.195625	0.212219	0.0718188	0.720254	0.487279	0.591191	0.43276	0.522225	0.506863	0.226274	0.390996	0.262599	-0.20806	-0.189721	0.0676631	0.140072	0.223195	0.0931689	-0.248278	-0.181699	-0.151241	-0.356244	-0.13064	0.196947	-0.0706499	0.0427579	-0.227089	0.128039	0.0676311	0.197961	-0.385561	-0.357155	-0.195869	-0.113759
BnaC05g36120D	bisque4	0.168286	0.124732	0.00404422	-0.0157428	0.130561	-0.108182	-0.0246671	-0.0641338	0.334611	0.039646	0.178997	-0.081827	-0.0500649	0.0149946	0.000249656	-0.039508	-0.0983336	0.844672	0.290606	0.489286	-0.0429934	0.0870632	0.359841	-0.0819905	-0.0692014	-0.0903205	0.044282	-0.0193294	0.00726327	0.242559	0.711743	0.423427	-0.0243352	0.31791	0.105098	0.192718	0.0829687	0.0960254	0.0757834	-0.0960676	-0.0864838	0.124359	0.138075	0.269595	-0.0559865	-0.122725	-0.0259491	0.00729444
BnaA02g11740D	bisque4	0.147642	0.163999	-0.0777451	0.0103866	0.0424946	0.0036512	0.0675542	-0.00253865	0.287255	0.0182354	0.0428666	-0.000483059	-0.00387736	-0.0186629	0.0629847	0.078655	-0.0065879	0.910936	0.320038	0.468567	0.109559	0.134308	0.459608	-0.0550231	-0.0517368	-0.0517262	-0.000413074	-0.0288688	0.0278802	0.278131	0.739353	0.337891	-0.0939753	-0.0183618	-0.0315492	-0.0332773	-0.0264045	0.0238256	-0.12459	-0.0706172	-0.104665	0.124068	0.16889	0.252119	-0.123945	-0.146532	-0.0479698	-0.0525073
BnaA05g10920D	bisque4	-0.1706	-0.102334	-0.247517	-0.154673	-0.102964	-0.2235	-0.109436	-0.100964	-0.0248138	-0.215757	-0.00385435	-0.116088	-0.155309	-0.161661	-0.0337651	-0.0130931	-0.0746706	0.844249	0.345757	0.59518	-0.173423	-0.0298544	0.190254	-0.0344252	-0.103991	-0.0672001	0.00943751	0.129698	-0.0708473	0.13339	0.479477	0.0504701	-0.0448055	-0.0104061	-0.0621949	-0.0534058	-0.0704198	-0.126745	-0.210366	-0.0768156	0.0410343	0.123945	-0.045367	0.47879	0.0320019	0.050399	-0.0834803	-0.0894745
BnaC03g33110D	bisque4	0.201981	0.0692103	0.212355	0.0722791	0.269742	-0.109248	-0.0182493	0.102073	0.467608	0.16398	0.319235	-0.166104	0.0061956	0.0500003	0.129983	-0.100569	-0.2089	0.682479	0.274876	0.622329	-0.202002	-0.10452	0.104439	-0.132842	-0.20256	-0.0500698	0.0654043	-0.0894768	0.154858	0.208025	0.499931	0.333231	0.13877	0.0874816	0.223781	0.316107	0.0664543	-0.0482409	0.0419142	-0.0966972	0.1213	0.123384	0.198664	0.522513	0.192919	0.188036	0.142817	0.0863828
BnaA06g06370D	bisque4	0.0955703	0.169559	-0.35823	-0.212051	-0.135375	-0.242054	-0.0939006	-0.252513	-0.0943003	-0.215919	-0.223215	-0.0814692	-0.231753	-0.139784	-0.139381	-0.119293	-0.125444	0.769059	0.521295	0.605808	0.166968	0.338106	0.498185	-0.0816707	0.026568	-0.00498414	-0.0456928	-0.0312754	0.466698	0.421828	0.416106	0.249596	-0.00656642	-0.0796084	-0.0461812	-0.0817002	-0.0685813	0.0836936	-0.128719	-0.0461497	-0.0978089	0.116413	-0.174713	0.338992	-0.185055	0.0592075	-0.16244	-0.0150489
BnaC01g12400D	bisque4	0.0299535	0.0835585	-0.0997937	-0.0573145	-0.0239678	-0.101528	-0.0655726	-0.0926132	0.029115	-0.134803	-0.106482	-0.0753663	-0.0905874	-0.127175	0.043716	0.0254332	-0.0675074	0.873471	0.644321	0.903084	0.0148208	0.0845359	0.195628	-0.101933	-0.0920809	-0.0748349	-0.0536388	-0.0617154	-0.0334479	0.126581	0.331799	0.101294	-0.0560626	-0.0236538	-0.035227	-0.0610721	-0.0467967	-0.0641301	-0.168698	-0.0563894	-0.0535224	0.115231	0.0268618	0.637396	-0.0486618	-0.0705366	-0.0688212	-0.0548442
BnaA01g16530D	bisque4	0.05782	0.0617135	-0.185446	-0.170608	0.0149502	-0.282445	-0.137566	-0.238265	0.00317701	-0.142038	-0.033955	-0.139708	-0.231069	-0.0898696	-0.0786059	-0.0616776	-0.14286	0.769094	0.430211	0.636428	-0.055802	0.189692	0.254635	0.0607803	-0.0115653	-0.0227577	-0.0156236	-0.0490847	0.261072	0.179984	0.422979	0.291888	0.502058	-0.0348206	0.152179	0.17284	0.104265	0.141209	0.0703165	-0.101386	-0.067344	0.115031	-0.138707	0.418708	-0.0486043	0.0332547	-0.0910726	0.0855462
BnaC02g16130D	bisque4	0.155417	0.143673	-0.0678645	-0.0131804	0.012761	0.000461941	0.0370094	-0.010357	0.269697	-0.00135418	0.040171	0.0132184	0.0191564	-0.0167123	0.097839	0.0656896	0.00957567	0.903421	0.294166	0.470325	0.106908	0.128417	0.431517	-0.0601224	-0.0638621	-0.0545355	-0.0323446	-0.040129	0.0928625	0.259347	0.723357	0.329737	-0.0764403	-0.0292351	-0.0240027	-0.0324233	-0.0331323	-0.0025738	-0.134962	-0.0667603	-0.0937924	0.113029	0.163669	0.253629	-0.114053	-0.129673	-0.0311261	-0.0328669
BnaA01g03470D	bisque4	-0.0202699	0.0511812	-0.230926	-0.143078	-0.120198	-0.186744	-0.092045	-0.0310791	-0.0601325	-0.161551	-0.0485677	-0.0893334	-0.144314	-0.112058	-0.0838805	-0.0798483	-0.0895798	0.683465	0.157265	0.334786	0.0203264	0.226951	0.325097	0.494325	0.126811	0.295654	-0.00348043	0.0297539	0.0686766	0.0846202	0.382962	0.125505	-0.0713485	-0.0171713	-0.0517485	-0.0506907	-0.0361349	0.0941357	-0.144186	-0.0202729	0.0116627	0.0985303	-0.0729465	0.151543	-0.133992	0.0244105	0.0294152	0.0101326
BnaC02g31000D	bisque4	0.0380998	0.110081	-0.245162	-0.185144	-0.129789	-0.0890808	-0.0611283	-0.198131	-0.0840771	-0.0648972	-0.212144	0.120028	-0.0425422	0.0957043	-0.16518	-0.0886806	-0.0334276	0.70222	0.457355	0.525462	0.202058	0.32695	0.336642	0.0192383	0.204552	0.0916058	0.0967322	-0.0652393	-0.0218306	0.079479	0.255862	0.165685	-0.196715	0.307918	-0.0215256	-0.042153	-0.00217208	0.269441	0.106844	0.28515	-0.00343435	0.097584	-0.0373121	0.192987	-0.290849	-0.299254	-0.193286	-0.127971
BnaC07g05030D	bisque4	0.0761954	0.0349648	-0.206594	-0.247096	0.0207274	-0.477509	-0.199574	-0.109195	0.0852169	-0.0959883	0.194523	-0.291681	-0.328399	-0.0462142	-0.225335	-0.36696	-0.372245	0.600722	0.348104	0.440995	-0.247658	0.18602	0.341756	-0.13623	0.119578	0.206005	0.146598	0.109463	0.0801776	0.341083	0.508367	0.480108	0.178442	0.338812	0.273556	0.366023	0.255951	0.314872	0.299267	-0.0337676	0.0273062	0.0927336	-0.22612	0.177658	-0.129872	-0.0329156	0.0299563	-0.00887627
BnaC07g14690D	bisque4	-0.0141541	0.0874176	-0.242952	-0.12962	-0.154854	-0.133033	-0.0866651	-0.177743	-0.128952	-0.227312	-0.201506	-0.0836674	-0.133769	-0.169696	-0.00286255	0.0189854	-0.0615877	0.90927	0.719292	0.825243	0.0824613	0.190962	0.288742	-0.0694468	-0.0304257	-0.0757766	-0.0588822	-0.00922357	-0.0149122	0.105707	0.352552	0.0635084	-0.118505	-0.0762891	-0.0810376	-0.176197	-0.0695986	0.00153076	-0.241024	-0.0433202	-0.123226	0.0922493	-0.0770502	0.532547	-0.179007	-0.121755	-0.141069	-0.0835232
BnaA09g54840D	bisque4	0.0708751	-0.0923453	-0.11372	-0.256587	-0.176233	-0.109477	-0.176836	-0.183371	0.123808	-0.0898315	-0.0109108	0.0366508	0.114953	0.111918	0.0883618	0.0125913	0.141607	0.862462	0.393699	0.606325	0.00787462	0.0792492	0.28451	-0.060563	-0.112837	-0.131471	0.0360428	-0.00314239	0.0543113	0.189244	0.553923	0.264725	0.0531556	0.0358111	0.045616	0.0636079	0.0695769	0.0438976	-0.0933068	-0.151809	-0.142363	0.0863667	0.0343638	0.386993	-0.0624169	-0.0433267	-0.0714481	-0.000677502
BnaC08g25620D	bisque4	0.00876219	0.0895541	-0.20324	-0.121322	-0.129288	-0.127298	-0.0862604	-0.160688	-0.155489	-0.198446	-0.215231	-0.0681511	-0.129092	-0.143423	-0.0447267	-0.0134003	-0.0602431	0.880385	0.516119	0.80825	0.0977269	0.214693	0.21286	0.0415703	0.0265483	0.0127762	-0.081124	-0.0676809	0.0798363	0.035086	0.222692	0.0478054	-0.0592323	-0.0627406	-0.0492742	-0.122955	-0.0554982	0.0238294	-0.177109	0.0249149	-0.0496353	0.0855054	-0.0814554	0.49198	-0.145023	-0.0579466	-0.0770537	0.0186992
BnaA08g19150D	bisque4	0.0229121	0.321226	-0.225734	0.238339	0.144668	0.221265	0.548293	0.125178	0.186206	0.12397	-0.150003	-0.0556971	-0.184824	-0.219875	-0.106614	0.10013	-0.0715787	0.677732	0.437661	0.339306	0.350881	0.195247	0.476227	-0.135946	0.0221101	-0.042379	-0.128805	-0.12656	-0.00578819	0.29684	0.527532	0.131893	-0.185432	-0.102145	-0.106719	-0.227329	-0.114457	0.00122074	-0.205534	-0.0353698	-0.202975	0.080522	0.0648145	0.128032	-0.234301	-0.285759	-0.107988	-0.0847387
BnaA03g58560D	bisque4	0.176121	0.255127	-0.224018	-0.0627107	-0.0789231	-0.0355917	0.0276556	-0.148587	0.0210569	-0.113016	-0.213551	-0.00956754	-0.107062	-0.115064	-0.0019302	0.033328	-0.0291008	0.862981	0.575125	0.585074	0.292442	0.308739	0.491277	-0.0809545	-0.0173317	-0.0640336	-0.115016	-0.11035	0.375472	0.277123	0.483968	0.244892	-0.101244	-0.0871581	-0.0670727	-0.162455	-0.0864853	0.0242495	-0.206867	-0.0562652	-0.190161	0.0800615	-0.0293458	0.306781	-0.237351	-0.177631	-0.153938	-0.071588
BnaA03g33540D	bisque4	0.0353083	0.100346	-0.276277	-0.133462	-0.142913	-0.166774	-0.0436458	0.0373758	0.0738124	-0.127017	0.0081017	-0.0711513	-0.149629	-0.113804	-0.0803401	-0.0691076	-0.0803484	0.864841	0.324491	0.422772	0.0525228	0.201339	0.506407	-0.0511345	0.0440423	0.151544	-0.0586865	-0.0397202	0.0489023	0.392905	0.656603	0.275364	-0.0258073	-0.070722	-0.0515391	-0.0563822	-0.0378231	0.0673842	-0.12836	-0.0355244	-0.0418173	0.0762198	-0.0828122	0.153034	-0.22831	-0.125663	0.105499	0.0462911
BnaC04g11110D	bisque4	0.0215601	0.17809	-0.283067	-0.100781	-0.161505	-0.0717825	0.0157271	-0.188093	-0.258827	-0.198134	-0.366761	-0.086755	-0.168218	-0.17581	-0.0827112	-0.00104663	-0.0220701	0.638392	0.448592	0.458849	0.261093	0.347759	0.314927	-0.0175793	0.312112	0.154738	-0.122607	-0.136366	0.0248453	0.0786531	0.0990364	0.0252987	-0.165	-0.136112	-0.0407934	-0.227719	-0.00325075	0.197077	-0.0553009	0.0189293	-0.200319	0.0758457	-0.127899	0.175141	-0.299615	-0.286021	-0.165194	-0.0531132
BnaC05g30500D	bisque4	0.12093	0.182496	-0.145821	-0.0113961	-0.0917865	0.0881686	0.105627	-0.070784	0.0797597	-0.046011	-0.153654	0.0465506	0.0183617	-0.0516512	-0.00428522	0.0323261	-0.0031456	0.892793	0.597806	0.566829	0.26829	0.195657	0.424943	-0.150316	-0.0649812	-0.140488	-0.104101	-0.101363	0.0204848	0.210542	0.533467	0.175647	-0.172624	-0.0926036	-0.0887767	-0.204379	-0.0660945	0.00210456	-0.249796	-0.0783697	-0.230656	0.0598633	0.0650972	0.298452	-0.247223	-0.254427	-0.137024	-0.107664
BnaC08g31770D	bisque4	0.0788587	0.142012	-0.236916	-0.0484217	-0.0883567	-0.0253411	0.0784092	0.0532023	0.164394	-0.0419407	-0.0299782	0.0284872	-0.0760133	-0.0747151	0.00235653	0.099992	0.0333328	0.896505	0.373762	0.547266	0.162735	0.145792	0.517691	-0.124187	-0.091327	-0.0064036	-0.088869	-0.0689915	0.169488	0.513879	0.630229	0.257209	-0.112501	-0.0817524	-0.0540425	-0.120586	-0.090491	-0.066008	-0.207801	-0.102941	-0.13168	0.0476922	-0.013933	0.264356	-0.198699	-0.170025	-0.000557778	-0.0637106
BnaA09g26720D	bisque4	0.0217621	0.090649	-0.283783	-0.108357	-0.195475	-0.0162878	0.0389176	-0.106636	0.00255276	-0.122176	-0.0710887	0.0920035	-0.0379731	-0.0425378	-0.132384	-0.100644	-0.0510594	0.763097	0.253675	0.278188	0.152136	0.163054	0.536931	-0.0570488	0.0259756	-0.0644297	-0.0641483	0.024762	-0.0214277	0.348974	0.618842	0.220877	-0.21719	-0.0492829	-0.092869	-0.223087	-0.110224	-0.00174358	-0.200455	-0.0409691	-0.178266	0.0452823	-0.0123103	0.0552025	-0.267985	-0.180019	-0.144805	-0.123726
BnaA06g05000D	bisque4	-0.0671302	0.0612276	-0.293276	-0.126144	-0.152748	-0.152613	0.0306159	0.127334	-0.145435	-0.102747	-0.0852985	-0.0411324	-0.195054	-0.117412	-0.133917	-0.131205	-0.134517	0.601542	0.300906	0.38047	0.0875943	0.231758	0.214298	0.222317	0.0419582	0.291963	-0.0623541	-0.0712163	0.211865	0.00794622	0.19305	0.000899903	-0.0986577	-0.00828833	-0.0660743	-0.0833207	-0.0937094	0.0523033	-0.277651	-0.0461797	0.000286018	0.014131	-0.238319	0.170959	-0.173984	0.000778867	0.121955	-0.0122175
BnaA06g07030D	bisque4	-0.0749592	-0.0616714	-0.228355	-0.149171	-0.185937	-0.234149	-0.123217	0.0160096	-0.0520067	-0.128097	0.077825	-0.112659	-0.159906	-0.0957192	0.00174456	-0.0211909	0.00725291	0.691381	0.216808	0.52751	-0.157701	0.0268068	0.212842	-0.0716531	-0.0508268	0.0264789	0.0594695	0.0574511	0.0729397	0.252756	0.403691	0.104999	0.0197166	-0.0393217	-0.0496618	0.0322753	-0.0565245	0.00692403	-0.104141	0.0489991	0.108427	-0.0150331	-0.189018	0.260019	-0.108042	0.0799466	0.332062	0.449123
BnaA03g47830D	bisque4	0.0334821	0.121777	-0.191999	0.0147649	-0.0424087	-0.0657848	0.153905	0.150064	0.098844	0.0254952	0.121095	-0.0840364	-0.147748	-0.0878686	0.0484707	-0.0527177	-0.127571	0.790035	0.308989	0.417598	0.0190435	0.0865355	0.359522	-0.0731156	-0.071646	0.0542659	0.0450551	0.056669	0.172688	0.195452	0.597282	0.178421	-0.14392	-0.104749	-0.0661731	-0.0860251	-0.0523056	0.0072178	-0.267921	-0.0941872	-0.0559604	-0.0258328	-0.101362	0.171981	-0.197932	-0.0475999	0.0964114	0.000593023
BnaA07g27170D	bisque4	0.228846	0.110139	0.242432	0.0855397	0.01119	0.0672013	-0.115315	-0.037108	0.187693	-0.0482279	0.208658	-0.104697	0.184928	-0.0314946	0.404675	0.0488401	-0.0317142	0.527863	0.132988	0.370082	-0.0611868	-0.127287	0.155947	-0.156388	-0.186044	-0.231074	-0.0864029	-0.0564209	-0.101022	0.204261	0.402028	0.107922	-0.0991431	-0.0985594	-0.124375	-0.117434	-0.068725	-0.185423	-0.183896	-0.120241	-0.070119	-0.0349285	0.238919	0.228821	-0.0390366	0.182393	-0.052463	-0.0818316
BnaC05g31470D	bisque4	0.191696	0.0882702	-0.00498472	-0.0194896	0.105368	-0.116745	0.0184611	0.0171221	0.268362	0.237357	0.236706	-0.0661994	-0.080987	0.213187	-0.0708546	-0.0709009	-0.131379	0.776168	0.464771	0.660253	-0.0612571	0.0869749	0.211229	-0.158058	-0.148922	-0.100577	0.317023	0.0800443	0.222074	0.158379	0.513035	0.406337	0.0447227	0.175628	0.314609	0.312615	0.209739	0.288191	0.0904615	-0.145638	-0.145942	-0.0458752	-0.112342	0.317822	-0.141479	-0.128208	0.127564	0.187772
BnaC03g38710D	bisque4	0.0352749	0.119836	-0.260579	-0.0827497	-0.201531	-0.0389634	0.0333003	-0.0412252	-0.111627	-0.0860142	-0.122832	-0.00250492	-0.121385	-0.0696897	-0.0719949	0.000293966	-0.0145277	0.826232	0.512698	0.59727	0.169559	0.18564	0.361737	-0.198943	-0.0266338	-0.0516923	-0.0785058	-0.0873314	0.0630274	0.261583	0.353517	0.10609	-0.123286	-0.100137	0.0115088	-0.157201	-0.0194607	0.0679426	-0.208635	-0.0519804	-0.191583	-0.0698893	-0.213267	0.221558	-0.336174	-0.157176	0.0228841	0.0754211
BnaC04g52010D	bisque4	0.0952791	0.0774049	-0.0871324	-0.0722714	0.0291411	-0.171668	-0.0451447	-0.118473	0.0794411	0.10916	0.20808	-0.140167	-0.144235	0.14867	-0.000813375	-0.0635637	-0.139123	0.649258	0.339896	0.494865	-0.0735274	0.127505	0.242075	-0.00330561	-0.0395748	-0.0915888	0.373862	0.114342	0.059697	0.151967	0.399887	0.286662	-0.111622	0.392703	0.11202	0.209895	0.200997	0.363129	0.109866	-0.133555	-0.231874	-0.0766061	-0.188774	0.151715	-0.239712	-0.198067	-0.0412081	0.0142499
BnaC05g12690D	bisque4	-0.128632	0.18921	-0.244244	0.260007	0.153719	0.170898	0.521814	0.246473	0.172575	0.225293	0.113982	-0.0772295	-0.259154	-0.14446	-0.111857	0.174913	-0.14768	0.545919	0.303868	0.358356	0.12961	-0.000951647	0.28406	-0.0861167	-0.179293	-0.0995532	0.0732113	0.168135	-0.00139251	0.230464	0.415092	0.0195692	-0.225686	0.177847	-0.00832892	-0.0860542	-0.0266731	-0.0352641	-0.207273	-0.170962	-0.218936	-0.129499	-0.186383	0.0902031	-0.230148	-0.216587	-0.0285593	-0.105087
BnaC05g43490D	bisque4	0.420569	0.267601	0.275889	0.158793	0.117482	0.127496	-0.0293867	-0.0176833	0.279688	0.192374	0.193775	-0.0496068	0.136238	0.172859	0.427435	0.224156	0.162046	0.641893	0.326548	0.580529	0.111222	0.0291706	0.249123	-0.168572	-0.254167	-0.276186	0.173853	-0.0578311	0.0160016	0.268572	0.396326	0.329792	-0.108214	-0.0861554	0.0128622	0.0211218	0.188795	0.127248	-0.102027	-0.211615	-0.288334	-0.140729	0.11847	0.211976	-0.232195	-0.115867	-0.02647	-0.0153557
BnaA04g19410D	bisque4	0.283123	0.22253	-0.0763372	-0.0375759	-0.288883	0.119459	-0.0727615	0.092776	0.0284869	-0.0332019	-0.0488677	0.0800704	0.158148	0.0114545	0.279558	0.288721	0.332709	0.699997	0.291942	0.437477	0.31977	0.260619	0.424925	-0.0360188	0.033609	0.0748216	-0.17505	-0.170944	0.192305	0.192437	0.414239	0.183386	-0.161613	-0.139709	-0.0731857	-0.206575	-0.11765	0.0380242	-0.210997	-0.0576774	-0.219021	-0.142107	-0.0455803	-0.00963014	-0.425345	-0.257788	0.291414	0.34184
BnaA10g07450D	bisque4	0.282903	0.200709	0.0989266	0.13449	-0.148166	0.452694	0.225432	0.0933469	0.191549	0.207693	-0.0580321	0.347528	0.372944	0.228132	0.15195	0.0609993	0.117666	0.633042	0.348656	0.373076	0.426186	0.0367587	0.321274	-0.298275	-0.204139	-0.28959	-0.122458	-0.123517	-0.0069412	0.184055	0.386013	0.134125	-0.305367	-0.110834	-0.115941	-0.314954	-0.0935775	-0.130836	-0.318504	-0.142593	-0.399533	-0.182159	0.161003	0.0348381	-0.360085	-0.393103	-0.0838963	-0.140876
BnaC05g13880D	bisque4	0.229611	0.202343	-0.0378823	0.0726175	-0.045007	0.119251	0.140422	0.128263	0.104284	0.157523	0.0452277	0.0545863	0.00980165	0.0757295	0.0993419	0.134047	0.0344173	0.75772	0.456292	0.695865	0.220959	0.0826579	0.224958	-0.266312	-0.231857	-0.135736	-0.0483934	-0.145104	0.428062	0.211232	0.275456	0.172658	-0.0863912	0.0142229	0.0612073	-0.0594366	-0.013457	-0.0557714	-0.221566	-0.166067	-0.253185	-0.204753	-0.155809	0.27721	-0.285267	-0.188707	0.0463369	-0.0301948
BnaC09g28400D	bisque4	0.431029	0.311402	0.16866	0.178556	-0.121149	0.460748	0.216365	0.0751419	0.176876	0.210443	-0.0461569	0.263046	0.368539	0.190752	0.230647	0.0769799	0.12062	0.658406	0.379389	0.427424	0.490681	0.110167	0.337758	-0.322583	-0.197227	-0.291908	-0.172622	-0.18364	0.149717	0.16846	0.350873	0.194924	-0.319359	-0.0715642	-0.0630699	-0.313847	-0.0958009	-0.108002	-0.284907	-0.159682	-0.452241	-0.228715	0.156032	0.00983382	-0.431899	-0.431457	-0.103098	-0.153984
BnaA08g29200D	black	0.00854223	0.0277616	-0.169098	-0.324917	0.148186	-0.44648	-0.284703	-0.430852	0.100718	-0.30315	-0.146401	-0.223471	-0.178145	-0.15779	-0.315272	-0.358242	-0.254217	-0.00376007	-0.116691	-0.154992	-0.0658962	0.429668	0.332966	0.482386	0.617983	0.444464	-0.105542	-0.17549	-0.0397385	0.15799	0.206605	0.348873	0.0959931	0.531466	0.18347	0.348105	0.0482683	0.383411	0.615325	0.10653	0.169682	0.586073	0.255953	0.0469644	0.268683	0.0336573	-0.242171	-0.0394112
BnaC05g48830D	black	-0.0946008	-0.0140112	-0.239337	-0.287914	0.152947	-0.452624	-0.225335	-0.378118	0.139424	-0.350006	-0.13151	-0.232621	-0.259475	-0.276476	-0.293133	-0.260745	-0.201785	0.320596	0.160674	0.133749	-0.14292	0.264754	0.33119	0.223135	0.195711	0.090974	-0.14561	-0.156297	-0.116763	0.219641	0.409024	0.293584	0.226177	0.541601	0.0164929	0.286944	-0.124305	0.0788105	0.253823	-0.0243296	0.134263	0.572608	0.222283	0.349212	0.327124	0.0946047	-0.203663	-0.0220355
BnaC02g02440D	black	-0.0842163	0.0248412	-0.271118	-0.328845	0.219226	-0.605113	-0.292378	-0.5107	-0.0352346	-0.361908	-0.183956	-0.351664	-0.442166	-0.277542	-0.410539	-0.396713	-0.390473	0.202583	0.192113	0.167544	-0.202704	0.356414	0.202903	0.180228	0.377462	0.202735	-0.0484759	-0.120108	0.0651535	0.102441	0.187474	0.328839	0.360805	0.603746	0.200916	0.415975	0.0494479	0.299626	0.536751	0.187837	0.247218	0.540535	0.0527964	0.304918	0.2721	0.105837	-0.332764	-0.0952077
BnaA03g01550D	black	-0.151385	-0.0493803	-0.160601	-0.269236	0.194143	-0.510569	-0.248763	-0.257366	0.00708266	-0.287494	-0.0937858	-0.286595	-0.314099	-0.231044	-0.343275	-0.34834	-0.319973	-0.0830501	-0.0929372	-0.0874194	-0.24205	0.281924	0.0741231	0.396899	0.492552	0.464755	-0.0608384	-0.161265	-0.144505	-0.0744557	0.0400675	0.204651	0.0724302	0.491827	0.141133	0.388434	0.0952717	0.305087	0.519791	0.555586	0.613138	0.540518	0.179872	0.131123	0.328481	0.179943	-0.0407802	0.0828729
BnaA03g43810D	black	-0.0415972	0.0302076	-0.0832405	-0.104172	0.298999	-0.256256	-0.0371399	-0.190196	0.437129	-0.0898378	0.114318	-0.104915	-0.126148	-0.100865	-0.245112	-0.23197	-0.202763	0.326723	-0.150696	-0.148885	-0.126049	0.163813	0.426088	0.292048	0.236749	0.139456	-0.0293512	-0.112033	-0.161385	0.324942	0.693396	0.393832	0.0372098	0.55037	0.0249827	0.320339	-0.0391259	0.143803	0.361863	0.0623976	0.199418	0.536986	0.412433	0.0900032	0.327716	0.0863108	-0.155578	-0.0567869
BnaC04g39500D	black	0.125346	0.0703347	0.0529207	-0.0983838	0.321108	-0.191811	-0.0870188	-0.330487	0.42079	-0.0925541	-0.00316063	-0.145552	-0.00898242	-0.0751301	-0.170175	-0.200709	-0.181913	0.0283378	-0.208106	-0.253727	-0.0373783	0.186741	0.360712	0.239736	0.19715	0.00100852	-0.0825337	-0.127148	-0.157032	0.372229	0.425028	0.459801	0.077533	0.525058	0.178139	0.336277	0.00576639	0.124483	0.456868	0.0383886	0.0888285	0.531106	0.501832	0.0077038	0.34568	-0.0349222	-0.285644	-0.104798
BnaA02g21470D	black	0.0114443	-0.0233772	-0.0962713	-0.230992	0.291922	-0.427564	-0.186112	-0.302734	0.406284	-0.111983	0.181886	-0.19551	-0.189026	-0.0460741	-0.311254	-0.321294	-0.275644	0.262351	-0.171013	-0.137008	-0.238043	0.199837	0.398456	0.280027	0.172842	0.0884437	0.0392042	-0.0591994	0.00257443	0.344614	0.66234	0.549761	0.155419	0.589504	0.253508	0.528125	0.133461	0.271107	0.46521	0.155084	0.313636	0.528364	0.296626	0.0757157	0.358261	0.233678	-0.105101	0.0998626
BnaC08g40790D	black	-0.155723	-0.119494	-0.197957	-0.31267	0.143241	-0.529127	-0.309286	-0.434683	-0.0391702	-0.357243	-0.146333	-0.286041	-0.288111	-0.217646	-0.341366	-0.383577	-0.325949	0.0170147	-0.109382	-0.0444684	-0.30381	0.193006	0.0764284	0.249414	0.250417	0.121968	0.106515	0.173512	-0.137732	-0.0585855	0.115516	0.230057	0.0625913	0.544555	0.0343148	0.29225	-0.0530319	0.119135	0.351659	0.114605	0.236586	0.518744	0.187278	0.215426	0.383079	0.107162	-0.290197	-0.135288
BnaA07g09210D	black	-0.0286572	-0.0348214	-0.0339198	-0.209135	0.16646	-0.267896	-0.156491	-0.113706	0.18923	-0.125844	-0.0597749	0.0387016	-0.0410019	0.00416235	-0.348049	-0.421892	-0.27442	-0.0408979	-0.100233	-0.116339	-0.0983274	0.188839	0.133806	0.183518	0.297614	0.310063	-0.0806611	-0.232724	-0.154164	0.0738334	0.147106	0.272124	-0.0320931	0.403429	0.000315466	0.27082	0.0166488	0.139751	0.35588	0.501624	0.521617	0.493068	0.365311	0.0986709	0.310009	0.0736853	-0.0595297	-0.0955659
BnaC03g09400D	black	-0.0138462	-0.0439397	-0.0974761	-0.243986	0.270748	-0.432992	-0.182337	-0.293106	0.336315	-0.0925029	0.17471	-0.207181	-0.200217	-0.0231905	-0.294728	-0.29649	-0.252998	0.23322	-0.111256	-0.0607685	-0.226112	0.247531	0.306957	0.403032	0.228596	0.162446	0.0807743	-0.0451848	0.0150037	0.220391	0.527655	0.470776	0.21911	0.604618	0.293425	0.556092	0.169915	0.371775	0.473393	-0.0707957	0.135704	0.492907	0.197859	0.122739	0.350499	0.183651	-0.091906	0.103264
BnaA05g12300D	black	0.24085	0.298831	-0.135182	-0.153082	0.294808	-0.330153	-0.0906263	-0.375037	0.233287	-0.0883795	-0.109287	-0.195726	-0.260135	-0.0571054	-0.337438	-0.307695	-0.28529	0.0449418	-0.0233268	-0.156086	0.130982	0.589295	0.587579	0.196547	0.527066	0.290252	0.0543481	-0.170693	-0.00513658	0.370801	0.379073	0.643755	0.00937282	0.393668	0.0943084	0.334589	0.279195	0.61982	0.614758	0.0732275	-0.0230274	0.490965	0.232149	-0.153961	0.0169554	-0.120451	-0.275207	-0.057039
BnaC07g11260D	black	0.0928073	0.104227	-0.0686226	-0.196504	0.281097	-0.405	-0.16503	-0.282347	0.214429	-0.144909	-0.00725942	-0.271872	-0.247128	-0.111107	-0.397091	-0.371984	-0.339543	0.15001	0.0701241	0.015752	-0.0950463	0.381251	0.286859	0.358546	0.388459	0.320769	-0.0157365	-0.146363	-0.077784	0.10741	0.296667	0.478613	0.104202	0.582133	0.135102	0.459119	0.270686	0.435827	0.500984	0.00403472	0.0813469	0.490101	0.197365	0.101495	0.215001	-0.0145545	-0.136681	-0.0121411
BnaC04g52250D	black	-0.00825276	0.0976993	-0.158207	-0.147962	0.361876	-0.326165	-0.00939588	-0.168174	0.325673	0.00804269	0.0165424	-0.0700187	-0.272357	-0.0120201	-0.348191	-0.217139	-0.184308	0.0496175	-0.125924	-0.167125	-0.0270377	0.342046	0.316074	0.381363	0.319062	0.328581	0.0692343	-0.19151	0.172293	0.222967	0.378245	0.433679	0.357173	0.475459	0.21928	0.485122	0.112221	0.391622	0.552442	0.381644	0.394001	0.488741	0.202437	0.00670612	0.24643	0.014087	-0.106399	0.00660209
BnaA03g07340D	black	0.0374781	0.0314403	-0.212048	-0.294104	0.254911	-0.497318	-0.168945	-0.282714	0.356876	-0.0902078	0.118639	-0.217504	-0.275707	-0.0219359	-0.341957	-0.332614	-0.304212	0.36599	0.12819	0.126108	-0.166593	0.306277	0.459775	0.135639	0.169076	0.1509	0.108623	-0.0799572	0.124898	0.448608	0.599213	0.572986	0.175898	0.655326	0.236395	0.540545	0.165629	0.358111	0.443401	0.00707175	0.159809	0.47918	0.118002	0.205823	0.233228	0.114271	-0.157457	-0.0450758
BnaC09g21610D	black	-0.0262526	-0.021518	-0.100652	-0.248956	0.2259	-0.39019	-0.177817	-0.411626	0.108178	-0.225599	-0.12152	-0.223309	-0.227774	-0.150142	-0.356843	-0.357162	-0.264371	0.0152897	0.0420849	-0.0395234	-0.127214	0.227052	0.148154	0.15352	0.266634	0.0883921	-0.114451	-0.208615	-0.0993492	0.123707	0.13149	0.311069	0.199383	0.641589	0.0992313	0.406195	0.152831	0.232034	0.445927	-0.0424183	0.0585883	0.470026	0.157989	0.168693	0.316451	0.0776213	-0.274859	-0.0753799
BnaC01g34570D	black	0.1878	0.197919	-0.220102	-0.266144	0.178714	-0.406329	-0.168336	-0.398805	0.139083	-0.125654	-0.104093	-0.187401	-0.257026	-0.0168192	-0.351354	-0.330427	-0.247514	0.194018	-0.0477002	-0.105426	0.0859547	0.589514	0.565323	0.530315	0.486397	0.358939	0.113938	-0.0892991	0.143366	0.319598	0.396339	0.602637	0.155925	0.422681	0.28902	0.372849	0.159283	0.596805	0.551569	0.0142371	-0.0459764	0.460967	0.123875	-0.117471	0.0189708	-0.159869	-0.240781	-0.0169155
BnaA03g22470D	black	-0.172509	-0.0663658	-0.278769	-0.290997	0.071507	-0.451242	-0.212512	-0.213206	0.126246	-0.292702	0.0392103	-0.182242	-0.246053	-0.208381	-0.296182	-0.314865	-0.232876	0.209824	-0.172328	-0.140985	-0.207929	0.208589	0.372948	0.441197	0.281751	0.34184	-0.0504238	0.0159436	-0.0641831	0.290239	0.483611	0.26512	0.133377	0.571306	-0.00281782	0.26467	-0.0851524	0.105415	0.346834	0.412716	0.480146	0.452583	0.162231	0.0305222	0.20588	0.106764	-0.11541	-0.0912873
BnaA09g49530D	black	-0.170924	-0.184923	-0.185038	-0.351023	0.209841	-0.589282	-0.288986	-0.441943	0.106661	-0.23984	0.112435	-0.308103	-0.320611	-0.103033	-0.385087	-0.407626	-0.361674	0.0692263	-0.1138	-0.0930878	-0.408659	0.116411	0.12385	0.254285	0.239637	0.109409	0.0670258	0.0421797	-0.048296	0.180948	0.289907	0.334793	0.246294	0.720322	0.293493	0.560605	0.236031	0.288114	0.53846	0.035043	0.237399	0.438746	0.0295446	0.137017	0.378762	0.317485	-0.273014	-0.0730831
BnaA07g29800D	black	0.0403393	0.0711663	-0.151776	-0.198387	0.291389	-0.320858	-0.0612093	-0.3817	0.240762	-0.0481899	-0.0448058	-0.143828	-0.234975	-0.01352	-0.361061	-0.242558	-0.191431	0.0352496	-0.0209853	-0.104606	-0.0162896	0.340926	0.328153	0.211792	0.357741	0.139842	0.0190035	-0.153952	0.0060859	0.323285	0.285363	0.472337	0.237285	0.660465	0.360773	0.48721	0.206329	0.444685	0.660158	-0.0251451	-0.0360627	0.432537	0.137155	-0.00526172	0.181209	-0.123253	-0.288409	-0.0496725
BnaC03g78280D	black	0.0962263	0.0905708	-0.196571	-0.31263	0.0989454	-0.453722	-0.247771	-0.357414	0.0824757	-0.209205	-0.0873306	-0.232663	-0.237963	-0.0885846	-0.33774	-0.38365	-0.271839	0.0583092	-0.0941309	-0.134427	-0.0347736	0.476674	0.42174	0.320221	0.67376	0.511078	-0.0266115	-0.11839	0.00580076	0.271396	0.254284	0.480583	0.0512043	0.547148	0.285796	0.397862	0.210221	0.542279	0.720073	0.136214	0.086475	0.425346	0.0843208	-0.132896	0.0356435	-0.137353	-0.123223	0.0625184
BnaC01g21130D	black	-0.0252521	0.117792	-0.0695671	-0.0201603	0.209894	-0.111002	-0.0204387	-0.129479	0.262629	-0.125294	-0.0447118	-0.0817074	-0.0349748	-0.162742	-0.133668	0.0743899	-0.14541	0.288989	0.0370679	0.0321088	0.0053994	0.169372	0.291404	0.241426	0.32967	0.19543	-0.162192	-0.162329	-0.187099	0.0976308	0.36781	0.15122	-0.0691047	0.399026	-0.0549614	0.0688221	-0.147708	0.0461213	0.220455	0.187392	0.205089	0.425297	0.379622	0.16908	0.191623	-0.0330223	-0.20792	-0.156115
BnaA08g12770D	black	-0.0158254	-0.0732255	-0.144994	-0.21931	0.236026	-0.415133	-0.0996927	-0.110986	0.469806	-0.0401807	0.275588	-0.154499	-0.206932	-0.0351851	-0.293174	-0.290807	-0.244783	0.315901	-0.180886	-0.105585	-0.274544	0.0949637	0.427049	0.149665	0.0637976	0.114258	0.0209766	-0.0443141	0.0315272	0.564881	0.732201	0.55902	0.259473	0.608093	0.299672	0.549744	0.0636436	0.153059	0.405659	-0.0656154	0.175476	0.415843	0.178533	0.0592261	0.309943	0.123934	0.0655158	0.147857
BnaC09g34000D	black	0.0043369	-0.0446827	-0.115428	-0.265885	0.0549034	-0.279424	-0.128239	-0.197099	0.140386	-0.202277	-0.11026	-0.110864	-0.0147827	-0.120126	-0.0312444	-0.221399	-0.123461	-0.0296027	-0.0899747	-0.10864	-0.026702	0.209154	0.193201	0.140031	0.299599	0.255924	-0.167598	-0.238044	0.263784	0.172069	0.139351	0.17053	0.0365489	0.398218	-0.0218015	0.18631	-0.167113	0.0213799	0.264947	0.0958308	0.221208	0.415243	0.240646	0.124147	0.288853	0.150723	-0.132163	-0.0861772
BnaC09g49790D	black	-0.0504813	0.0738435	-0.234148	-0.236319	0.0494206	-0.36323	-0.211964	-0.319415	-0.0130856	-0.290564	-0.106338	-0.177505	-0.214308	-0.184949	-0.245969	-0.278106	-0.18705	0.168088	-0.0887232	-0.152371	-0.0369801	0.363428	0.396058	0.433199	0.433021	0.350807	-0.0151079	0.00174891	-0.0779709	0.167014	0.347793	0.257891	-0.0573391	0.348218	0.00843997	0.121447	0.0113568	0.294915	0.392503	0.718547	0.551673	0.414997	0.191793	-0.0865036	0.0162347	-0.0123279	-0.21777	-0.0971541
BnaC07g23410D	black	-0.113871	-0.0994591	-0.176729	-0.334315	-0.139547	-0.153337	-0.244436	-0.229586	-0.0316262	-0.269966	-0.263178	0.173109	0.147607	0.0123688	-0.284414	-0.234796	-0.105729	0.104354	0.33144	0.14288	0.0758756	0.258571	0.113282	0.195619	0.334442	0.226114	-0.214758	-0.211718	-0.199537	-0.111638	0.0065248	-0.039051	-0.084882	0.393439	-0.0955909	0.0044714	-0.182079	0.0539041	0.121376	0.0813704	0.0818108	0.413419	0.237585	0.292997	0.171747	-0.0723598	-0.194619	-0.185405
BnaA02g17370D	black	-0.10571	-0.0917751	-0.167577	-0.326745	0.136923	-0.513321	-0.297464	-0.387309	-0.0113523	-0.248158	-0.0519107	-0.251556	-0.293671	-0.131274	-0.355518	-0.368333	-0.280028	0.0354109	0.0427702	0.0601006	-0.2468	0.256099	0.0552749	0.207969	0.369606	0.220178	-0.0148619	-0.127869	-0.0218124	0.00992299	0.0775934	0.258891	0.357447	0.707744	0.241562	0.506774	0.122219	0.350123	0.616079	0.186551	0.239651	0.413152	0.0104924	0.163664	0.250839	0.0493405	-0.0597791	0.202025
BnaA08g24350D	black	-0.147805	-0.183515	-0.143227	-0.344862	0.176761	-0.577112	-0.314147	-0.4224	-0.0195159	-0.230193	0.02674	-0.29125	-0.323646	-0.0924816	-0.355556	-0.383705	-0.307549	-0.158602	-0.167846	-0.15231	-0.368279	0.194962	-0.026161	0.380368	0.355343	0.218501	0.0822929	0.0184933	-0.0462909	-0.0236972	0.00519599	0.261523	0.269183	0.605587	0.423706	0.587676	0.262819	0.423592	0.601466	0.0346166	0.183554	0.409333	-0.0351989	0.0676162	0.35034	0.163566	-0.0954907	0.177499
BnaA09g28480D	black	0.0302703	-0.0212259	-0.103192	-0.261218	0.309092	-0.451844	-0.172284	-0.341457	0.214577	0.0379691	0.0931031	-0.239448	-0.244871	0.139812	-0.318011	-0.321931	-0.285152	-0.0090419	-0.060463	-0.0767667	-0.179029	0.309118	0.144083	0.274706	0.285607	0.176373	0.355793	-0.0761147	0.202938	0.0570958	0.189175	0.429152	0.244828	0.595174	0.270104	0.608894	0.247593	0.571242	0.580364	-0.0688568	0.0623888	0.393679	0.0418358	0.0746107	0.273614	0.166161	-0.18168	0.0199727
BnaC03g09370D	black	-0.0556049	-0.138871	-0.0181579	-0.178873	0.320814	-0.327767	-0.112908	-0.223107	0.445365	0.061533	0.26101	-0.134366	-0.094393	0.133442	-0.198348	-0.179052	-0.175043	0.168439	-0.176188	-0.0979721	-0.29958	0.00811049	0.19218	0.279894	0.0222108	-0.0216685	0.279579	0.0178668	-0.072808	0.249983	0.494724	0.418988	0.168413	0.72334	0.205487	0.554015	0.123517	0.224889	0.418674	-0.142828	0.0773226	0.393226	0.246857	0.149307	0.396591	0.12305	-0.1754	-0.0832279
BnaA03g56800D	black	-0.184093	-0.156857	-0.113947	-0.222959	0.130288	-0.390164	-0.231905	-0.294335	-0.0116758	-0.283431	-0.0448417	-0.216685	-0.203314	-0.195452	-0.250512	-0.278447	-0.238821	-0.130075	-0.114455	-0.125289	-0.316477	0.0316955	-0.0388396	0.059115	0.270136	0.107076	-0.0844425	-0.0793735	-0.1777	-0.0412302	0.0244382	0.0987272	0.0600812	0.491546	0.0858123	0.249677	-0.0679839	0.0304299	0.353806	-0.00889739	0.153697	0.390705	0.133606	0.148284	0.370786	0.148205	-0.18503	-0.101188
BnaC06g43300D	black	-0.271567	-0.254375	-0.163113	-0.274059	0.243402	-0.480751	-0.132698	-0.182804	0.239107	-0.0341696	0.259102	-0.195636	-0.263069	0.0358721	-0.343375	-0.330736	-0.299056	0.0452243	-0.0832243	-0.0453013	-0.420322	0.0344494	0.03771	0.342875	0.157611	0.173223	0.259651	0.0596517	-0.09095	0.0929808	0.283405	0.208681	0.14304	0.710629	0.219644	0.612545	0.231101	0.346207	0.430082	-0.0909242	0.212554	0.390658	-0.00160065	0.212544	0.424333	0.267949	-0.0143649	0.0887364
BnaC02g12400D	black	0.0589891	0.101239	-0.130973	-0.209432	0.151228	-0.319201	-0.175678	-0.331963	0.0436049	-0.0920996	-0.0967034	-0.119438	-0.154022	0.041585	-0.234576	-0.293149	-0.190385	-0.0603146	-0.0672008	-0.0855587	-0.00759705	0.381724	0.283828	0.179902	0.383476	0.228957	0.26455	0.0435093	-0.00369574	0.0522618	0.114887	0.320801	-0.033356	0.351872	0.0897468	0.244107	0.0637395	0.44813	0.490069	0.548023	0.40251	0.386129	0.175477	-0.0446886	0.0755215	0.0406736	-0.247235	-0.0906865
BnaA09g46820D	black	0.107698	0.0951673	0.0778	-0.00746197	0.217676	-0.140137	-0.0280641	0.0438371	0.419654	0.0215197	0.179235	-0.00186308	-0.0121024	-0.0161029	-0.138589	-0.253381	-0.159098	0.0892241	-0.197682	-0.171276	-0.0759909	0.130067	0.356676	0.102181	0.222469	0.199215	-0.0641219	-0.246639	-0.175701	0.337433	0.46917	0.379251	-0.148933	0.393439	-0.0524258	0.271692	-0.0333327	0.139271	0.30112	0.204138	0.288074	0.384387	0.402277	-0.0365646	0.219431	0.0964564	0.253107	0.320365
BnaC02g00210D	black	-0.199626	-0.142562	-0.216929	-0.257144	0.165047	-0.477227	-0.214231	-0.321466	0.0689247	-0.182268	0.114062	-0.244509	-0.276923	-0.0860285	-0.264489	-0.292509	-0.28125	0.0788962	-0.267632	-0.184014	-0.345637	0.122302	0.145278	0.534367	0.232438	0.201461	0.252917	0.285548	0.00590306	0.0130766	0.333801	0.197323	0.139556	0.524088	0.214588	0.372949	-0.00614031	0.23455	0.351727	0.0811646	0.263892	0.383582	0.0609152	0.052443	0.310847	0.269528	-0.232177	-0.0860836
BnaA02g23570D	black	0.0964398	0.138879	-0.198184	-0.214061	0.14204	-0.332958	-0.136763	-0.309895	0.177052	-0.10501	-0.03114	-0.151552	-0.192958	-0.0232602	-0.278447	-0.267167	-0.190199	0.221268	0.033638	-0.0376752	0.0161572	0.404595	0.502728	0.175177	0.24929	0.135697	0.18287	0.121247	-0.0332718	0.34833	0.455795	0.479661	-0.0427498	0.507643	0.126172	0.278127	0.096571	0.413571	0.409457	0.387613	0.236372	0.381641	0.167198	-0.0732345	-0.0281698	-0.151131	-0.220872	-0.0814764
BnaA07g17520D	black	-0.0900987	0.0108747	-0.113286	-0.135248	0.299945	-0.274723	0.0675218	-0.161679	0.173849	0.00528672	0.00907899	-0.0868963	-0.223923	-0.0344298	-0.370584	-0.262642	-0.246165	-0.0256464	0.0370718	-0.0188283	-0.0703164	0.260557	0.0863583	0.339276	0.345207	0.295927	-0.0427738	-0.181193	-0.00585777	-0.0376209	0.0850145	0.221824	0.216828	0.661707	0.226595	0.450398	0.201007	0.360173	0.50278	0.129467	0.18612	0.380991	0.0796318	0.10674	0.236028	0.0412055	-0.174722	-0.0810926
BnaC08g07020D	black	0.163565	0.113456	-0.0127749	-0.137279	0.344375	-0.305209	-0.0846544	-0.275113	0.358357	0.116325	0.154548	-0.147704	-0.171723	0.140259	-0.310493	-0.209313	-0.216018	0.0416798	-0.140553	-0.140058	-0.0571193	0.386886	0.322518	0.33167	0.384342	0.212196	0.174937	-0.112066	0.0413477	0.198183	0.362789	0.593148	0.19448	0.479032	0.478875	0.623981	0.41901	0.681745	0.688683	0.106431	0.0994198	0.380728	0.151328	-0.121467	0.137748	-0.0234598	-0.0153505	0.302266
BnaC09g30900D	black	0.23236	0.181629	-0.0640966	-0.162395	0.211588	-0.219039	-0.0752094	-0.237142	0.236598	0.0403734	-0.0283609	-0.0885799	-0.0629772	0.111047	-0.183174	-0.1891	-0.087545	-0.0696216	-0.0398787	-0.11105	0.12711	0.466194	0.371839	0.158507	0.296251	0.155844	0.17411	-0.11916	0.13407	0.180044	0.20252	0.477128	-0.00634037	0.419817	0.19616	0.328645	0.0567458	0.490263	0.441865	-0.00467509	-0.0386171	0.378504	0.205308	-0.0899279	0.0799983	-0.120128	-0.14911	-0.0117107
BnaC07g27370D	black	0.0990587	0.138768	-0.238503	-0.177064	0.221982	-0.377159	-0.0577541	-0.164909	0.30387	-0.0147126	0.0793842	-0.191563	-0.278276	-0.0096251	-0.297584	-0.260236	-0.273928	0.284001	-0.0137315	-0.0414751	-0.0524292	0.347734	0.533973	0.13647	0.153802	0.160386	0.2696	0.0654482	0.119241	0.421112	0.57663	0.560028	0.0111673	0.518082	0.0852147	0.343962	-0.00818901	0.339343	0.309335	-0.0944376	-0.0227157	0.374962	0.105931	-0.0101388	0.0788216	-0.0604017	-0.129958	-0.0980928
BnaC08g19810D	black	0.0215133	-0.0989488	0.0612272	-0.188028	0.360171	-0.406772	-0.202659	-0.248402	0.39092	0.0131843	0.289478	-0.239187	-0.147383	0.0507114	-0.230188	-0.239484	-0.265112	-0.0241668	-0.224653	-0.121711	-0.345064	0.0649649	0.0685574	0.225869	0.176025	0.109132	0.0758272	-0.098755	0.0203163	0.153509	0.301123	0.454756	0.372491	0.792429	0.413606	0.702413	0.245643	0.294803	0.673595	-0.00271176	0.200941	0.373675	0.182856	0.0810366	0.394048	0.164899	-0.0747573	0.0820053
BnaC09g50810D	black	0.00912851	0.0698962	-0.192817	-0.253709	0.0996091	-0.393597	-0.202733	-0.291138	0.0287887	-0.172333	-0.00977828	-0.203926	-0.231498	-0.0865631	-0.301812	-0.30147	-0.216478	0.0365096	-0.0846898	-0.0842898	-0.0481884	0.450781	0.281375	0.47735	0.401834	0.323751	0.0624684	-0.0415609	-0.0102695	0.047496	0.193847	0.297068	0.0943696	0.643112	0.131988	0.365404	0.0562659	0.470265	0.457341	0.0829684	0.0927237	0.372484	0.0381826	-0.0744355	0.0762107	0.00876255	-0.0239422	0.194519
BnaC02g02170D	black	0.214711	0.361206	0.113386	0.156378	0.554541	-0.224136	0.0594962	-0.221645	0.224135	0.114307	0.0360968	-0.285627	-0.332807	-0.0625615	-0.237732	-0.218725	-0.32067	-0.152748	-0.134884	-0.187774	0.00357047	0.362638	0.206651	0.196183	0.365428	0.177628	0.233217	-0.0515783	-0.0563544	0.0526813	0.0789866	0.395578	-0.0253755	0.3101	0.302844	0.36266	0.236129	0.547255	0.55185	0.347854	0.235947	0.369685	0.244344	-0.119701	0.107313	-0.0514826	-0.256429	-0.0967347
BnaC07g35970D	black	-0.0252666	-0.10751	-0.038668	-0.247082	0.231444	-0.431407	-0.22455	-0.324326	0.139869	-0.113023	0.078107	-0.213081	-0.212857	-0.0171899	-0.296606	-0.322503	-0.258891	-0.0415597	-0.132799	-0.0787292	-0.284047	0.120843	0.0796156	0.178206	0.236216	0.138784	0.0272586	-0.0762202	-0.0674825	0.0808055	0.131659	0.410499	0.09574	0.578986	0.516366	0.526719	0.250013	0.28153	0.622335	0.364623	0.40128	0.368817	0.133684	0.0761772	0.294201	0.109742	-0.173884	-0.0293754
BnaC07g43740D	black	-0.0730857	-0.0939706	-0.0189078	-0.0941257	0.211595	-0.20847	-0.0793716	-0.161818	0.391145	-0.101399	0.19331	-0.109491	-0.0571165	-0.0904639	-0.164865	-0.154517	-0.177879	0.277943	-0.0238042	-0.0424466	-0.240311	-0.0962754	0.261859	0.000766099	-0.077959	-0.167497	-0.0815003	-0.0887528	-0.201058	0.374604	0.573742	0.296665	-0.00949156	0.545986	0.0424286	0.274368	-0.0525208	-0.115257	0.170756	-0.172929	0.040543	0.36745	0.305907	0.199213	0.369257	0.13391	-0.150441	-0.119255
BnaC06g31570D	black	0.399184	0.532694	0.16009	0.158248	0.449983	-0.190129	-0.0911292	-0.247681	0.178478	-0.0863131	-0.0312323	-0.263337	-0.273658	-0.235482	-0.160043	-0.209825	-0.270051	-0.0155145	-0.0717147	-0.109921	0.144333	0.504728	0.357972	0.371865	0.455515	0.307078	-0.141409	-0.192518	-0.0633011	0.0663891	0.165632	0.46681	-0.0391797	0.489702	0.204433	0.235635	0.0985416	0.4119	0.509415	0.205324	0.0596981	0.367163	0.320275	-0.160555	-0.0296022	-0.206042	-0.223387	-0.0991859
BnaC09g23320D	black	-0.223133	-0.251905	-0.0821964	-0.246507	0.219358	-0.49675	-0.206323	-0.178444	0.195636	-0.163627	0.291674	-0.309816	-0.254953	-0.112635	-0.343677	-0.423609	-0.426701	-0.0373449	-0.296243	-0.198874	-0.505398	-0.0747937	0.0204239	0.288733	0.078658	0.15254	0.0463613	0.127846	-0.176794	0.171844	0.269348	0.265054	0.11203	0.656523	0.21864	0.533126	0.266582	0.113702	0.385754	0.0710133	0.368069	0.350508	0.0751813	0.0812003	0.428923	0.324914	-0.0880344	-0.0863521
BnaA07g15920D	black	0.0228016	-0.0379498	0.0466097	-0.132217	0.385265	-0.312834	-0.120176	-0.208434	0.379951	0.0439813	0.224591	-0.202072	-0.181206	0.0475798	-0.277762	-0.231481	-0.277302	0.00630719	-0.122569	-0.0556577	-0.210887	0.118841	0.084312	0.327016	0.0698132	0.0777206	0.0821546	-0.148031	0.105801	0.110394	0.25039	0.423988	0.279224	0.661283	0.299272	0.642709	0.329404	0.313767	0.492409	-0.165688	0.0495854	0.349961	0.13819	0.147036	0.372505	0.101173	-0.0686077	0.0604363
BnaC03g21860D	black	-0.0962237	-0.0773337	-0.272437	-0.269845	0.0595053	-0.449905	-0.197867	-0.242057	0.226257	-0.240632	0.129179	-0.216109	-0.249895	-0.162891	-0.255646	-0.286154	-0.2524	0.428057	-0.0969411	-0.0577559	-0.272654	0.0954229	0.481932	0.11985	0.146321	0.117945	0.0271485	0.141203	-0.0939772	0.580396	0.717126	0.419289	0.120397	0.54114	0.049027	0.281674	-0.013083	0.0717678	0.31035	-0.0470055	0.0838635	0.346637	0.0953221	0.0364874	0.139291	0.0225358	-0.144267	-0.0962817
BnaA01g26540D	black	-0.0761879	-0.233854	-0.0200992	-0.25733	0.222196	-0.461347	-0.214882	-0.129645	0.372394	-0.0182731	0.376271	-0.247929	-0.113435	0.0579549	-0.236834	-0.354295	-0.329704	0.0896067	-0.170479	-0.0336427	-0.472777	-0.0807736	0.0696866	0.0767102	-0.0393286	0.017224	0.167647	0.0468177	0.0231406	0.249074	0.400367	0.365152	0.162029	0.710122	0.263475	0.602821	0.0836999	0.0880367	0.362991	-0.179568	0.199072	0.341556	0.127746	0.206857	0.470729	0.364511	0.0195535	0.0476328
BnaC09g26560D	black	-0.0988388	0.0248173	-0.0615002	-0.0912973	0.236961	-0.226505	-0.0332496	-0.214775	0.0338205	-0.0567489	-0.0639695	-0.153691	-0.18238	-0.0591882	-0.277074	-0.275437	-0.230242	-0.110457	-0.0639947	-0.100758	-0.0765594	0.188831	0.0207834	0.261914	0.266088	0.166964	0.0921949	-0.102235	-0.101465	-0.112056	-0.0271477	0.0964095	-0.00789319	0.503125	0.0709299	0.261809	0.0450706	0.25923	0.408807	0.601289	0.489061	0.340083	0.173838	0.0300843	0.176862	0.0484268	-0.175993	-0.0563244
BnaC08g33430D	black	0.0101216	-0.113011	0.0840114	-0.208393	0.3039	-0.363807	-0.215331	-0.316272	0.260915	-0.0423862	0.17981	-0.202545	-0.125165	0.0444724	-0.241377	-0.235983	-0.190017	-0.0207309	-0.11249	-0.00956378	-0.279234	0.0892951	-0.0159352	0.263956	0.172559	0.0757667	-0.0112475	-0.139761	-0.0600518	0.023423	0.130123	0.385442	0.245396	0.740179	0.359821	0.647168	0.442799	0.337875	0.593165	0.046948	0.177459	0.33943	0.144827	0.148017	0.34572	0.129173	-0.138417	0.0462684
BnaA10g27110D	black	-0.0288369	0.117542	0.00171763	0.0737768	0.552934	-0.473116	0.00453579	-0.0084809	0.355413	0.0312864	0.342218	-0.435769	-0.531698	-0.243179	-0.294115	-0.27688	-0.491046	0.0783456	-0.100615	0.022196	-0.408701	0.0527685	0.104801	0.170007	0.124772	0.207777	0.0997182	-0.0793268	0.069506	0.205617	0.326276	0.382164	0.280565	0.70222	0.196538	0.624587	0.152218	0.220591	0.465654	-0.104672	0.207897	0.339116	0.0281682	0.177381	0.365581	0.212612	0.124844	0.180855
BnaC06g43130D	black	0.00277587	-0.0409911	-0.0466502	-0.156962	0.25652	-0.357829	-0.102527	-0.233878	0.290794	0.00545314	0.121133	-0.123108	-0.162253	0.0605318	-0.283196	-0.366623	-0.31071	0.114286	-0.183885	-0.0810869	-0.256001	0.0972482	0.187927	0.144165	0.131068	0.0705819	0.306248	0.395547	-0.0357923	0.231095	0.361848	0.385582	0.0125813	0.604638	0.263367	0.444187	0.137228	0.242695	0.364033	-0.138666	-0.00917985	0.33841	0.15205	0.0490963	0.263753	0.00472615	-0.215601	-0.142361
BnaA09g47050D	black	-0.150687	-0.230076	-0.115069	-0.322126	0.181686	-0.468883	-0.245174	-0.344448	0.126834	-0.0784844	0.141509	-0.158149	-0.190907	0.0910903	-0.346069	-0.374376	-0.256812	-0.10818	-0.198286	-0.1472	-0.366035	0.0373465	0.00534505	0.206143	0.123519	0.0359309	0.207336	-0.00156067	-0.0494522	0.154413	0.12283	0.249776	0.226922	0.725169	0.316465	0.569481	0.135518	0.273655	0.492965	0.00545459	0.203303	0.334652	0.014092	0.0837139	0.367867	0.347485	-0.161986	0.0262474
BnaC09g46500D	black	0.0190089	0.0112761	-0.221358	-0.234394	0.211249	-0.430658	-0.100154	-0.302074	0.299582	-0.0281194	0.111793	-0.212649	-0.276165	0.0288337	-0.304735	-0.301345	-0.293447	0.381976	0.0308146	0.0184086	-0.17748	0.213162	0.430793	0.0856201	0.124359	0.0424676	0.351447	0.290227	0.177833	0.402614	0.62948	0.524189	0.0921821	0.62272	0.170932	0.454748	0.176107	0.353551	0.387779	-0.0936022	-0.0350354	0.330023	0.0314909	0.062145	0.123271	-0.0718051	-0.233567	-0.104281
BnaA08g08320D	black	-0.179958	-0.184368	-0.199335	-0.289019	0.0784379	-0.443727	-0.211454	-0.170761	0.119063	-0.212212	0.163227	-0.195733	-0.223863	-0.119157	-0.302378	-0.31368	-0.273084	0.0676749	-0.145695	-0.122811	-0.327548	0.0544683	0.188821	0.367774	0.0881755	0.17954	-0.022459	0.000319113	-0.164552	0.215735	0.296327	0.273612	-0.0258587	0.708604	0.238697	0.374788	0.0246134	0.0675425	0.288323	-0.0121854	0.19966	0.329458	0.0469134	0.0713882	0.275055	0.100594	-0.0939103	-0.136811
BnaA09g21060D	black	-0.287103	-0.318239	-0.150073	-0.32242	0.18673	-0.618382	-0.307636	-0.314772	0.0905723	-0.216443	0.240697	-0.344347	-0.347183	-0.112117	-0.366061	-0.405434	-0.410836	-0.0598743	-0.268148	-0.178275	-0.603036	-0.0827646	-0.0620022	0.249251	0.0952548	0.0890773	0.176447	0.294	-0.110026	0.0950956	0.216666	0.236795	0.209734	0.719794	0.274626	0.611092	0.292672	0.181642	0.454748	0.0475569	0.335134	0.327462	-0.0567582	0.103428	0.436567	0.379755	-0.0892081	0.0582459
BnaC05g29490D	black	-0.0531949	-0.165192	0.000858671	-0.200484	0.273891	-0.42695	-0.208844	-0.331883	0.294092	0.00329089	0.228173	-0.240089	-0.166487	0.106379	-0.310703	-0.360004	-0.302121	0.00330097	-0.181487	-0.135604	-0.407439	-0.0107053	0.0893051	0.0662624	0.0826022	-0.0724779	0.426264	0.397192	-0.116063	0.247751	0.330343	0.385543	0.266332	0.624698	0.197327	0.58472	0.282052	0.324842	0.524782	-0.160263	0.0022957	0.327068	0.114648	0.0658018	0.347374	0.059137	-0.173643	0.0115502
BnaC05g40060D	black	0.063269	0.111324	-0.214138	-0.227912	0.112161	-0.37052	-0.16123	-0.363552	0.0684661	-0.202424	-0.0952742	-0.235746	-0.294409	-0.14547	-0.34638	-0.27226	-0.262411	0.27345	0.430665	0.233067	-0.00772671	0.342169	0.412963	0.0272166	0.137903	0.0164064	-0.0472638	-0.118933	-0.0351927	0.37843	0.30576	0.433431	0.028235	0.532936	0.164613	0.293471	0.191971	0.300974	0.365503	0.0511462	-0.000702598	0.324946	0.00232089	0.181638	0.0189247	-0.0863238	-0.225106	-0.0580431
BnaC05g29030D	black	-0.111308	-0.149181	-0.128194	-0.233666	0.202817	-0.462889	-0.205593	-0.202741	0.283232	-0.100053	0.280779	-0.226584	-0.230266	-0.0507299	-0.278548	-0.285968	-0.263513	0.0610758	-0.256565	-0.152929	-0.378873	0.0419146	0.174221	0.294193	-0.0039135	0.0538215	0.179305	0.289884	0.0587249	0.268268	0.435805	0.337922	0.206119	0.709396	0.235759	0.536095	0.0906478	0.151464	0.326617	-0.181363	0.107067	0.324158	0.0369193	0.058404	0.35106	0.196642	-0.0417372	0.0512323
BnaC03g28610D	black	-0.238627	-0.252194	-0.251642	-0.340147	0.17394	-0.604115	-0.247172	-0.171242	0.240296	-0.134799	0.294728	-0.317156	-0.376803	-0.0692377	-0.366247	-0.26971	-0.391114	0.327306	0.0731377	0.234831	-0.510651	0.0055084	0.147915	0.106989	0.0162377	0.116989	0.147105	0.061965	-0.0164428	0.297591	0.449696	0.411877	0.253242	0.647029	0.278042	0.641049	0.324882	0.22459	0.409618	-0.0420091	0.250901	0.323031	-0.114097	0.325877	0.337143	0.218428	0.0609232	0.11463
BnaC08g24320D	black	0.157411	0.138492	-0.114672	-0.113841	0.142878	-0.204671	-0.0622006	-0.152732	0.372907	-0.0714561	0.107456	-0.0930971	-0.0902978	-0.0570051	-0.142938	-0.141863	-0.130873	0.606502	0.0298441	0.0938229	-0.00734193	0.233939	0.559722	0.0952745	0.0852032	0.0419611	-0.0132909	-0.0134472	-0.00732385	0.349209	0.80636	0.556094	-0.0374515	0.447476	0.0565833	0.204634	-0.027413	0.115014	0.188102	-0.0552885	-0.0314884	0.322914	0.268348	0.0532971	0.0292406	-0.11642	-0.121012	-0.0750288
BnaC04g24460D	black	0.192529	0.131318	-0.0872407	-0.24429	0.209953	-0.377241	-0.175051	-0.358844	0.218934	-0.0883427	0.0608819	-0.18888	-0.214507	0.00626436	-0.295546	-0.299241	-0.226077	0.161614	0.00326967	-0.022485	-0.0283323	0.401424	0.431003	0.201512	0.308477	0.195516	-0.0483424	-0.0973321	0.0495725	0.343582	0.3869	0.640072	0.211841	0.484811	0.250313	0.49427	0.560278	0.545348	0.539471	0.131167	0.0812385	0.320345	0.0567301	-0.0919385	0.000260888	-0.0219814	-0.211073	-0.0182937
BnaA04g01670D	black	-0.205818	-0.231635	0.00546524	-0.179898	0.297322	-0.396281	-0.184707	-0.236631	0.196471	-0.0784277	0.21983	-0.228353	-0.200503	-0.038477	-0.240359	-0.239698	-0.260239	-0.108996	-0.171554	-0.0834778	-0.442461	-0.113686	-0.151138	0.164648	0.0887319	0.0271486	0.0707278	-0.0318937	-0.105374	-0.0435804	0.0796577	0.168788	0.158239	0.831597	0.242973	0.559409	0.181801	0.100093	0.513337	0.0830292	0.304042	0.319684	0.103573	0.198716	0.462115	0.224834	-0.149603	-0.0674795
BnaA05g30260D	black	-0.0164334	-0.042942	-0.0833535	-0.14215	0.199037	-0.293972	-0.101248	-0.141749	0.420952	-0.0504521	0.279452	-0.13524	-0.119459	-0.0386201	-0.15073	-0.180796	-0.173101	0.411178	-0.150797	-0.0565755	-0.23945	0.0319557	0.381932	0.179271	0.0632899	0.0464388	0.026883	0.0117793	-0.0580334	0.409944	0.738892	0.423811	0.090074	0.659657	0.133194	0.391365	0.0185006	0.0857158	0.324959	-0.0762184	0.0956185	0.316486	0.207903	0.0525181	0.211855	0.0937512	-0.0539693	0.0135773
BnaC01g41430D	black	0.0891144	0.11119	-0.218541	-0.232485	0.0410329	-0.318563	-0.138914	-0.270391	0.0448284	-0.1723	-0.114672	-0.0870195	-0.213596	-0.118204	-0.230423	-0.274679	-0.221445	0.457535	0.150218	0.259579	0.0526891	0.397027	0.30319	0.172728	0.280037	0.186593	-0.135951	-0.191996	0.529672	0.0670302	0.352992	0.338818	0.0721819	0.32748	0.142601	0.259563	0.00440654	0.24519	0.234157	0.176403	0.163812	0.316203	0.0101992	0.185885	0.0775083	0.0785342	0.0472587	0.335726
BnaC03g42940D	black	0.0104059	-0.188441	-0.143538	-0.477731	-0.123815	-0.373647	-0.366183	-0.343756	-0.0177634	-0.162107	-0.0595976	0.0553797	0.0594827	0.202311	-0.248682	-0.392911	-0.0467886	-0.0448597	-0.217291	-0.196053	-0.0960219	0.286229	0.144981	0.203381	0.406507	0.278775	0.05344	-0.155682	0.0975666	0.0145257	0.108279	0.332024	0.144278	0.492953	0.210361	0.368396	0.109657	0.377415	0.566548	0.528743	0.413639	0.316033	0.108934	-0.134867	0.101137	0.0422291	-0.0482421	0.12905
BnaC08g40040D	black	-0.102585	-0.121059	-0.253947	-0.324478	0.055857	-0.51743	-0.258899	-0.313287	0.14653	-0.217925	0.21497	-0.269413	-0.245358	-0.091349	-0.303211	-0.388469	-0.337837	0.238984	-0.177394	-0.164777	-0.341245	0.134753	0.366878	0.235816	0.18243	0.122352	0.125238	0.196587	-0.0131405	0.36821	0.575683	0.385625	0.146907	0.666828	0.163684	0.385384	0.019539	0.201067	0.390241	-0.0218847	0.132473	0.315918	0.0129809	-0.0472044	0.160876	0.179815	-0.159915	-0.0449295
BnaA05g09610D	black	-0.187205	-0.179779	-0.111803	-0.229604	0.182304	-0.403656	-0.173195	-0.185021	0.169121	-0.117071	0.159777	-0.210268	-0.202478	-0.0692956	-0.262381	-0.267309	-0.23491	-0.0274181	-0.0677778	-0.0226526	-0.340952	-0.000557876	0.00758572	0.101921	0.101031	0.0893889	0.0436052	-0.0488519	-0.111283	0.141115	0.143022	0.153729	0.0845938	0.849083	0.131028	0.461562	0.0236023	0.0969816	0.408245	-0.0590864	0.169344	0.310956	0.0400102	0.177723	0.343709	0.220613	-0.0761284	-0.0310026
BnaC09g17820D	black	-0.210584	-0.139774	-0.0793722	-0.151944	0.16506	-0.273558	-0.136383	-0.215425	0.044411	-0.184036	0.0328679	-0.167593	-0.174131	-0.167676	-0.247613	-0.193942	-0.165087	-0.124527	-0.0576239	-0.070544	-0.228942	0.0223474	-0.09367	0.230992	0.0412642	-0.0133043	-0.0937126	-0.109571	-0.160647	-0.120598	-0.0130099	0.0116552	0.107949	0.774606	0.0549188	0.32172	-0.0824717	-0.0087216	0.284639	-6.08739e-05	0.151287	0.310085	0.0936049	0.172467	0.349225	0.133559	-0.0967695	0.00825932
BnaA01g32860D	black	0.013929	-0.0470245	-0.143305	-0.296214	0.191593	-0.496063	-0.238171	-0.339818	0.140409	-0.129248	0.112271	-0.252498	-0.280734	-0.0374477	-0.325643	-0.360619	-0.303605	0.105796	-0.0729229	-0.0308944	-0.246034	0.224002	0.176462	0.163777	0.213485	0.138144	0.0584628	-0.018216	0.14398	0.14717	0.276884	0.453734	0.286162	0.835804	0.335592	0.568942	0.188795	0.317768	0.583401	-0.02887	0.0648073	0.309938	-0.0218251	0.031347	0.188377	0.0301335	-0.165255	-0.0154351
BnaA07g22850D	black	-0.14626	-0.094417	-0.27517	-0.308958	0.15335	-0.485777	-0.118055	-0.216151	0.125876	-0.0749346	0.125354	-0.216604	-0.350035	-0.0215507	-0.393584	-0.309942	-0.29396	0.140484	0.0683181	0.0157197	-0.21542	0.278332	0.189527	0.32993	0.218924	0.240157	0.161213	0.0444902	0.147054	0.0894525	0.293062	0.32175	0.110975	0.717015	0.226721	0.569899	0.326938	0.480561	0.393555	-0.0798595	0.0724541	0.309827	-0.16795	0.0776545	0.176778	0.120885	0.0129896	0.170014
BnaA05g34190D	black	0.0837149	0.154003	0.143439	0.131112	0.555496	-0.188574	0.229225	0.0411132	0.383477	0.196479	0.216641	-0.252693	-0.310529	-0.067744	-0.29697	-0.232553	-0.387763	-0.04731	0.0186578	0.026528	-0.131814	0.136299	0.0576099	0.262736	0.144428	0.204004	0.00997107	-0.192088	-0.108685	0.0094376	0.119166	0.407785	0.0620632	0.454022	0.394732	0.574802	0.473331	0.395626	0.411515	0.0103963	0.138416	0.307214	0.146377	0.135027	0.268668	0.0188373	0.0438572	0.0888115
BnaA01g01810D	black	0.0526824	-0.0430215	0.0298666	-0.102196	0.303847	-0.298639	-0.101935	-0.123733	0.503921	0.0337046	0.340957	-0.162109	-0.129682	0.0139766	-0.132335	-0.148812	-0.201755	0.523967	-0.0138074	0.161033	-0.296218	-0.0150432	0.255503	0.0607194	-0.0661883	-0.0651291	0.0539075	-0.0349589	0.0344649	0.27486	0.741254	0.522052	0.24218	0.574005	0.265992	0.537406	0.177066	0.116808	0.320247	-0.133336	0.0890696	0.305029	0.207958	0.237033	0.289909	0.116117	0.0196984	0.123739
BnaC02g03410D	black	-0.0214476	0.162973	-0.122427	-0.0493461	0.443764	-0.422453	-0.0497489	-0.374542	0.0483676	-0.0568175	0.0275362	-0.383364	-0.501564	-0.171974	-0.30306	-0.139141	-0.40222	0.0609575	0.0941678	0.106134	-0.163487	0.302918	0.0639828	0.293717	0.351547	0.178105	0.120774	-0.0343763	0.192492	-0.0622332	0.0665056	0.273514	0.378114	0.523282	0.421886	0.49496	0.26959	0.492665	0.600124	0.029976	0.0757012	0.304177	-0.0932711	0.15258	0.163453	0.114387	-0.348833	-0.0981682
BnaC07g36760D	black	-0.30377	-0.283695	-0.165693	-0.277694	0.111554	-0.363256	-0.211249	-0.361453	0.0125908	-0.202823	0.0487555	-0.171973	-0.202133	-0.0706559	-0.346384	-0.258197	-0.217769	-0.0293171	-0.130805	-0.112279	-0.342743	-0.0580679	-0.0674707	0.2858	0.0215547	-0.067935	0.0421279	0.00122028	-0.0841168	-0.0449229	0.130824	0.074005	0.183086	0.578466	0.163879	0.390553	0.0840495	0.0634854	0.314802	0.180384	0.335246	0.302415	0.0245559	0.169993	0.385857	0.451193	-0.175585	0.0694111
BnaA05g08910D	black	-0.267718	-0.294464	-0.0639085	-0.192353	0.179138	-0.365917	-0.179507	-0.204182	0.174995	-0.150485	0.186265	-0.176869	-0.156864	-0.0963571	-0.181502	-0.199019	-0.215582	0.0979113	-0.158561	-0.0603849	-0.456753	-0.196443	-0.0866617	0.299692	-0.0539773	-0.0364244	0.0256124	0.0694624	-0.15097	0.0147067	0.238108	0.0748562	0.133862	0.69212	0.212446	0.403959	-0.0337796	-0.10916	0.211626	-0.15556	0.152618	0.302161	0.104215	0.275527	0.466153	0.278952	-0.137485	-0.0835354
BnaC04g28040D	black	0.037587	0.0836591	0.195496	0.130433	0.61617	-0.244494	0.0365201	-0.13273	0.380854	0.16535	0.285442	-0.311504	-0.297081	-0.0352954	-0.2404	-0.218936	-0.38349	-0.145664	-0.154653	-0.0599514	-0.290961	-0.00108623	-0.0919329	0.185794	0.063831	0.0129637	0.181074	-0.0876357	-0.0282276	-0.00674101	0.0870515	0.321603	0.257176	0.689236	0.374538	0.624339	0.218902	0.267781	0.596256	-0.000610718	0.165602	0.298458	0.188074	0.147057	0.391713	0.14013	-0.115203	-0.000519252
BnaC03g40510D	black	-0.0515949	0.11871	-0.212607	-0.130781	0.122764	-0.215225	-0.0288007	-0.19171	0.0545151	-0.127462	-0.0764171	-0.138959	-0.234165	-0.157114	-0.286009	-0.206866	-0.192324	0.223347	0.113449	0.0671156	0.0694996	0.340358	0.287344	0.374842	0.341948	0.310903	-0.101124	-0.171567	0.0549795	0.069456	0.253665	0.19635	0.0330979	0.580924	0.135131	0.222711	0.00976688	0.276579	0.419225	0.453465	0.307003	0.296259	0.0575481	0.0282166	-0.0133104	-0.103301	-0.109391	0.00944292
BnaA07g14870D	black	0.0287223	-0.107898	-0.0786234	-0.308175	0.183537	-0.50767	-0.261098	-0.334531	0.060405	-0.120272	0.0863308	-0.250611	-0.285389	-0.0317215	-0.34002	-0.371755	-0.298598	-0.0685804	-0.0464552	0.0130164	-0.293045	0.195596	-0.010136	0.0613234	0.233577	0.135406	-0.050481	-0.127485	0.131518	0.0213342	0.0489586	0.443971	0.412349	0.593709	0.658797	0.662059	0.286775	0.363091	0.655621	0.047177	0.170399	0.292822	-0.0747771	0.0919423	0.261587	0.149313	-0.0082799	0.246413
BnaA03g18050D	black	-0.263574	-0.280632	-0.0205309	-0.184398	0.170681	-0.32402	-0.161036	-0.0371619	0.199884	-0.11137	0.247801	-0.138093	-0.0954995	-0.0768638	-0.127653	-0.209295	-0.198112	-0.0804675	-0.200903	-0.0810914	-0.422029	-0.17792	-0.15527	0.234569	-0.0278927	0.100889	-0.036757	-0.0472728	-0.170906	-0.0513508	0.100021	0.00573159	0.0936136	0.771122	0.108271	0.411791	-0.0710155	-0.132028	0.227204	-0.0207178	0.316523	0.292598	0.118226	0.229949	0.481222	0.321681	0.000309276	-0.0828382
BnaA04g21960D	black	-0.21243	-0.197412	-0.0192002	-0.172138	0.107753	-0.29237	-0.200079	-0.158721	0.0172632	-0.202569	0.0784874	-0.176054	-0.107394	-0.131055	-0.276781	-0.280096	-0.217827	-0.257594	-0.218219	-0.193054	-0.311311	-0.0654783	-0.126065	0.148622	0.120046	0.100265	-0.0754571	-0.0485619	-0.208641	-0.0376487	-0.0567166	0.0134059	0.102366	0.555578	-0.00697627	0.267303	-0.00668946	-0.0372224	0.348252	0.308076	0.427463	0.291555	0.145662	0.0641437	0.363446	0.21429	-0.09654	-0.102894
BnaA05g34420D	black	-0.218945	-0.20727	-0.021057	-0.13991	0.223962	-0.318374	-0.149375	-0.127818	0.223516	-0.120124	0.244939	-0.215297	-0.15618	-0.126121	-0.202613	-0.231671	-0.254738	-0.0328943	-0.197234	-0.0990426	-0.394318	-0.134711	-0.0706841	0.171141	0.0140814	0.0291136	-0.0406301	-0.0515555	-0.169602	0.0329435	0.188497	0.0986635	0.137861	0.839424	0.147864	0.432857	-0.0553622	-0.0757189	0.368798	-0.0561568	0.204661	0.29082	0.130841	0.173977	0.418368	0.201498	-0.0550612	-0.0520275
BnaC03g12300D	black	-0.123866	-0.223358	0.0317388	-0.193218	0.321308	-0.382709	-0.15389	-0.203129	0.303726	0.106073	0.328216	-0.196581	-0.141233	0.182115	-0.207953	-0.234717	-0.222039	-0.0696983	-0.222186	-0.0918031	-0.407809	-0.0307759	-0.0869617	0.358039	0.0291732	0.0359015	0.391009	0.127443	-0.0355514	-0.0031989	0.168185	0.274525	0.296652	0.75535	0.315038	0.683295	0.277146	0.346923	0.492169	-0.121015	0.126065	0.286105	0.0577728	0.13605	0.418536	0.17514	-0.0941339	0.00208409
BnaA06g28430D	black	-0.239716	-0.237398	-0.0444462	-0.157337	0.248737	-0.361403	-0.106638	0.0257426	0.28652	-0.0236529	0.321256	-0.17788	-0.182996	-0.0495032	-0.227482	-0.209051	-0.240496	-0.0729691	-0.153958	-0.0665791	-0.415195	-0.126532	-0.102247	0.263809	-0.0324387	0.158081	0.0303537	-0.0450284	-0.0356644	0.0504331	0.156011	0.0909158	0.106771	0.792874	0.210987	0.525203	0.0236176	-0.011566	0.282075	-0.128476	0.246053	0.28429	0.0391288	0.226585	0.47199	0.283781	0.0572703	-0.0577381
BnaA01g34950D	black	-0.000991311	-0.0631307	0.0192793	-0.166715	0.292231	-0.391927	-0.19184	-0.272819	0.14358	0.0112806	0.164761	-0.224663	-0.224898	0.0541526	-0.282214	-0.30799	-0.268277	-0.139883	-0.0835838	-0.0575513	-0.282412	0.133428	-0.0536016	0.109701	0.208972	0.0869865	0.16794	-0.0485888	-0.0280997	-0.0349732	0.0227114	0.316946	0.128541	0.730613	0.531408	0.609096	0.231539	0.406359	0.66167	0.209399	0.253895	0.282093	0.0364244	0.0448996	0.248126	0.0793041	-0.0719706	0.110909
BnaA09g45650D	black	0.139284	0.0869067	-0.106172	-0.244841	0.198994	-0.395451	-0.172106	-0.360068	0.14626	-0.00497478	0.0604591	-0.194178	-0.225913	0.104665	-0.305033	-0.318244	-0.247307	0.179997	-0.00834863	0.0101274	-0.0924285	0.381143	0.309979	0.146023	0.49897	0.295696	0.190976	0.0499427	0.0979402	0.146723	0.319078	0.562519	0.154884	0.495559	0.481159	0.519022	0.458539	0.68233	0.72716	0.222509	0.100619	0.281937	0.0016405	-0.102052	-0.0365684	-0.138136	-0.212377	-0.00346981
BnaC02g06040D	black	-0.126388	-0.0988046	-0.00115824	-0.0780124	0.256592	-0.239169	-0.0447764	-0.134463	0.218636	-0.0448439	0.190305	-0.152001	-0.135731	-0.0845141	-0.182475	-0.171857	-0.180255	-0.0583631	-0.164862	-0.0956017	-0.257638	-0.0528857	-0.00166668	0.22007	0.0194673	-0.000547358	-0.0221272	-0.0485482	-0.0772655	0.0350718	0.14742	0.133091	0.0638893	0.774324	0.160351	0.380494	-0.0340102	-0.019547	0.313393	0.0901128	0.261557	0.280584	0.161944	0.130644	0.358596	0.201809	-0.115512	-0.0590256
BnaA07g23150D	black	0.17519	0.0470064	0.260909	0.00907279	0.545938	-0.270808	-0.0379549	-0.104478	0.461706	0.258953	0.342757	-0.205692	-0.136964	0.19549	-0.130765	-0.199125	-0.303363	-0.11648	-0.109331	-0.00413175	-0.261823	0.0763385	-0.0622081	0.19613	0.111447	0.104012	0.273866	-0.0792217	0.0410011	-0.000734405	0.099007	0.465298	0.247758	0.609442	0.466587	0.732533	0.457267	0.469649	0.597186	-0.153312	0.04149	0.274907	0.171367	0.125417	0.34542	0.0618504	-0.0746903	-0.0205019
BnaA03g01500D	black	-0.020441	-0.111048	-0.00302239	-0.22896	0.26541	-0.429106	-0.214508	-0.291436	0.181864	-0.0254466	0.19259	-0.241842	-0.21582	0.0488222	-0.281479	-0.323958	-0.280502	-0.0731884	-0.155245	-0.0518681	-0.319245	0.121599	-0.0137903	0.173685	0.253603	0.154349	0.132952	-0.0294325	-0.0200268	0.0129461	0.0991897	0.372736	0.225951	0.827983	0.397068	0.649979	0.332429	0.404962	0.691604	-0.0263811	0.0941356	0.273497	0.00769537	0.041934	0.255546	0.0557338	-0.0982392	0.0586418
BnaC06g31460D	black	0.247695	0.298478	-0.168969	-0.167875	0.0701591	-0.265612	-0.135333	-0.33244	-0.0699464	-0.152249	-0.215933	-0.174084	-0.222893	-0.103404	-0.281724	-0.280637	-0.194519	0.0260328	0.126673	0.0178461	0.213101	0.600033	0.389808	0.154409	0.538544	0.350811	-0.0640939	-0.134226	0.0259742	0.199243	0.0697369	0.402968	-0.0625152	0.392209	0.403877	0.183308	0.0543116	0.529086	0.570918	0.180169	-0.0580226	0.27339	0.0248107	-0.175708	-0.203538	-0.305894	-0.206726	-0.0279907
BnaA03g16360D	black	-0.211851	-0.199835	-0.0807407	-0.21614	0.142401	-0.370896	-0.201932	-0.215653	0.0637588	-0.168562	0.105016	-0.192155	-0.184299	-0.114691	-0.23096	-0.23502	-0.209692	-0.0608017	-0.0536303	-0.00705045	-0.338437	-0.0432503	-0.113916	0.150638	0.0897237	0.0520571	-0.0361286	-0.0653831	-0.0930921	-0.0285536	0.0242466	0.0535656	0.23956	0.858157	0.128285	0.425319	-0.0307148	0.0133658	0.393402	0.0104388	0.193238	0.272879	0.018314	0.197457	0.350448	0.146317	-0.0815999	-0.00302696
BnaC02g01120D	black	0.0934124	0.0589658	0.0891153	-0.0139826	0.570217	-0.375795	0.00400909	-0.274535	0.316379	0.233179	0.242041	-0.318461	-0.358922	0.152835	-0.321176	-0.299112	-0.393136	-0.106159	-0.122255	-0.0844473	-0.290193	0.126592	0.00736643	0.0945317	0.174279	0.0237433	0.469803	0.024128	0.089837	0.0671871	0.1322	0.522622	0.29693	0.573998	0.434964	0.725905	0.484074	0.605757	0.719943	-0.0126004	0.0677055	0.270509	0.0328634	0.025499	0.266441	0.0826342	-0.219305	-0.0196113
BnaC01g10480D	black	-0.129875	-0.224095	0.0152407	-0.19651	0.229123	-0.403605	-0.215615	-0.223328	0.273424	-0.0620466	0.302839	-0.240209	-0.1336	0.00608802	-0.135513	-0.258159	-0.257286	0.127606	-0.146712	0.00468785	-0.470203	-0.137462	-0.0328888	0.0973713	-0.034602	-0.0667641	0.198099	0.165621	-0.102035	0.0763144	0.319362	0.243191	0.185533	0.80745	0.15598	0.526755	0.109822	0.0604464	0.362977	-0.0979854	0.1545	0.270081	0.116609	0.217225	0.387285	0.203824	-0.111013	-0.04129
BnaA03g27270D	black	-0.0431335	0.0617586	-0.0850122	-0.0798666	0.219923	-0.276528	-0.0145116	-0.182454	0.00923293	-0.0801529	-0.0947437	-0.235088	-0.30224	-0.179861	-0.210902	-0.15673	-0.236819	0.328754	0.482475	0.620496	-0.0820485	0.208408	-0.0447563	0.0493088	0.124925	0.0515289	-0.0841565	-0.256042	0.0405958	-0.0909282	-0.0416072	0.10801	0.309823	0.445336	0.215167	0.362005	0.0888671	0.216156	0.275932	-0.078953	-0.00575937	0.269726	-0.0640408	0.528197	0.179349	-0.022226	0.0309906	0.2494
BnaC09g49470D	black	0.102681	0.0192888	0.117352	-0.060092	0.326868	-0.300536	-0.0841298	-0.146215	0.365668	0.0385716	0.295178	-0.236942	-0.162408	-0.0226064	-0.0557593	-0.226497	-0.304774	0.330688	0.219846	0.377627	-0.271577	0.00739762	0.104013	-0.0547192	-0.0560185	-0.116129	-0.00335622	-0.185559	0.0153978	0.2605	0.349687	0.391786	0.0791273	0.651898	0.355983	0.549098	0.229121	0.177544	0.323861	-0.141369	0.0453383	0.265117	0.130032	0.383611	0.283303	0.114169	0.0459275	0.182108
BnaA03g33700D	black	-0.206693	-0.254214	-0.208292	-0.347357	0.0869037	-0.595444	-0.306547	-0.390844	-0.0427179	-0.161418	0.087386	-0.320406	-0.320826	-0.000954935	-0.350504	-0.408835	-0.352367	-0.0915448	-0.204419	-0.162254	-0.489847	0.0452356	-0.0305428	0.0223416	0.218725	0.058859	0.429829	0.433282	-0.0612459	0.0385672	0.128181	0.248105	0.170343	0.610895	0.276724	0.508442	0.169697	0.340382	0.539553	0.155461	0.230357	0.265062	-0.103233	-0.0100535	0.240582	0.167741	-0.112039	0.128957
BnaC06g28450D	black	-0.0473584	-0.108919	-0.189595	-0.284357	0.135401	-0.506328	-0.210321	-0.127312	0.207166	-0.100265	0.179698	-0.232719	-0.277867	-0.0483745	-0.242556	-0.337504	-0.313804	0.155938	-0.0661904	0.0352321	-0.308663	0.0735743	0.181605	0.0219355	0.0352237	0.166696	0.132643	0.0829681	0.400024	0.35519	0.338922	0.359791	0.297223	0.613687	0.169935	0.486423	0.0120768	0.07653	0.360228	-0.0660702	0.17362	0.26094	-0.0690893	0.156559	0.272276	0.148641	-0.0150358	-0.0464887
BnaA10g17930D	black	0.116921	-0.150692	-0.0389875	-0.350542	0.0842139	-0.3191	-0.24584	-0.340312	0.392069	0.0292174	0.234593	-0.0308692	0.0814769	0.291298	-0.174213	-0.312895	-0.121083	0.187669	-0.231613	-0.18058	-0.192766	0.101337	0.382758	0.0679518	0.152482	0.0221795	0.210453	0.0585951	0.0188514	0.530492	0.57679	0.593827	0.193125	0.603181	0.272333	0.509074	0.292701	0.346425	0.581846	-0.0479985	0.0148588	0.259586	0.174821	-0.113887	0.129903	0.0783455	-0.24058	-0.111713
BnaC04g28250D	black	-0.248081	-0.178176	-0.227786	-0.315182	0.00402363	-0.46133	-0.288377	-0.30009	-0.178048	-0.318933	-0.122128	-0.252235	-0.298735	-0.222336	-0.232251	-0.185162	-0.15472	0.0707493	0.403075	0.326065	-0.276471	0.0769916	-0.135599	0.0308545	0.132403	0.0805596	-0.0988611	-0.122814	-0.0261065	-0.0932887	-0.101378	-0.0270434	0.453946	0.552187	0.0998682	0.326079	0.000220548	0.0703641	0.313723	0.064109	0.173113	0.258458	-0.170045	0.415363	0.231086	0.0915025	-0.0693319	0.0711742
BnaA05g30450D	black	0.0252043	-0.0878535	0.0275091	-0.142331	0.264961	-0.371223	-0.13597	0.00934864	0.412162	0.0119058	0.309443	-0.242556	-0.190491	-0.0472077	-0.178628	-0.241031	-0.284637	0.173481	0.0108452	0.201642	-0.337156	-0.0185433	0.107986	0.00728584	-0.0596055	0.115095	-0.02865	-0.112613	0.00616579	0.332999	0.341076	0.449848	0.217608	0.70276	0.344818	0.609024	0.169038	0.0593919	0.430727	-0.182832	0.100926	0.254148	0.0779399	0.263926	0.31641	0.077089	0.183099	0.142271
BnaC09g52340D	black	0.160169	0.0933739	-0.0798646	-0.105772	0.252861	-0.214702	0.0463144	-0.0870494	0.510592	0.176805	0.266472	-0.0981233	-0.0980598	0.164779	-0.226941	-0.161527	-0.193658	0.350047	-0.0621989	-0.0325909	-0.0526754	0.20529	0.529532	0.100735	0.125515	0.0944231	0.265564	0.0641717	0.00238164	0.564574	0.690108	0.63834	-0.0332555	0.643207	0.262863	0.464959	0.225671	0.397238	0.465378	-0.0525202	-0.0588371	0.253017	0.161568	-0.100583	0.0145023	-0.217881	-0.0705628	-0.0304707
BnaA06g02960D	black	-0.227381	-0.251717	0.0212234	-0.127399	0.191919	-0.268628	-0.140213	-0.137792	0.160524	-0.10226	0.178227	-0.141234	-0.0999731	-0.0725774	-0.146505	-0.153041	-0.163138	-0.0714341	-0.129852	-0.0455123	-0.385946	-0.209185	-0.174218	0.111913	-0.0881192	-0.100124	0.00592198	-0.0111291	-0.148655	-0.0290088	0.0618356	0.0257657	0.0907067	0.625171	0.0794375	0.350732	-0.026728	-0.137946	0.204715	-0.0807067	0.194422	0.250936	0.122885	0.265993	0.465893	0.257614	-0.0838195	-0.0606047
BnaC05g41600D	black	-0.0437314	-0.101428	0.0240012	-0.113619	0.303586	-0.22925	-0.0440238	-0.189255	0.313159	0.10923	0.215962	-0.0957	-0.0853246	0.149324	-0.240709	-0.184012	-0.169067	-0.0212701	-0.0850091	-0.0800421	-0.214369	-0.00840223	0.0364355	0.234469	-0.052213	-0.0867842	0.236983	-0.0258252	-0.0192235	0.0968143	0.189815	0.275246	0.0617242	0.81886	0.15353	0.497324	0.155047	0.194579	0.364461	-0.0664174	0.0614717	0.24914	0.127855	0.108226	0.304482	0.0749736	-0.18948	-0.118811
BnaA03g40860D	black	-0.0865075	-0.118537	-0.04933	-0.177195	0.18754	-0.366857	-0.1786	-0.199241	0.1878	-0.043696	0.195977	-0.174062	-0.178146	8.70515e-05	-0.191177	-0.230687	-0.177444	0.111101	-0.0661538	0.0015923	-0.325676	0.0152217	0.0397776	0.108932	0.0317716	-0.00124885	0.18274	0.0780412	0.0131429	0.0351062	0.308574	0.257549	0.204338	0.657831	0.209781	0.469235	0.0330073	0.171231	0.418112	0.289069	0.371221	0.248276	0.0616977	0.103304	0.236412	0.181806	0.022002	0.188873
BnaC01g01400D	black	-0.278761	-0.274516	0.0133178	-0.128738	0.181822	-0.252762	-0.128579	-0.130037	0.13153	-0.0953567	0.18011	-0.117722	-0.0838858	-0.0620223	-0.173144	-0.178252	-0.174683	-0.163062	-0.200848	-0.127192	-0.400942	-0.24715	-0.216321	0.0741788	-0.0301911	-0.0648302	-0.0234578	-0.042173	-0.191202	-0.0621547	0.00424032	-0.0297859	0.0589835	0.7507	0.109334	0.354771	-0.0452743	-0.150936	0.299851	0.200071	0.391511	0.24462	0.140332	0.181152	0.451026	0.25076	-0.10146	-0.0866681
BnaC06g12830D	black	-0.11033	-0.122913	-0.0666072	-0.19096	0.134488	-0.336748	-0.176352	-0.173887	0.0909729	-0.124131	0.119898	-0.182503	-0.166035	-0.086898	-0.231719	-0.243298	-0.207357	-0.0859684	-0.0995175	-0.0601678	-0.266328	0.0402501	-0.029422	0.106227	0.132382	0.0903607	-0.0353508	-0.063718	-0.109811	0.0199755	0.0489318	0.153571	0.0644827	0.880978	0.204531	0.413411	-0.0181286	0.0853265	0.426439	-0.0140244	0.11903	0.242987	0.0314521	0.0646193	0.250419	0.0559962	-0.0359521	0.0226156
BnaA09g10720D	black	0.273189	0.175036	-0.119167	-0.223829	0.151957	-0.309215	-0.127244	-0.307129	0.182451	0.0188085	0.0411289	-0.126349	-0.177698	0.0984392	-0.282913	-0.216198	-0.142753	0.183701	-0.0151788	-0.0591897	0.0905579	0.502878	0.426726	0.289084	0.40948	0.275902	0.0254735	-0.10111	0.244171	0.224705	0.352895	0.640008	0.0695898	0.490634	0.657951	0.492872	0.358792	0.638159	0.629711	0.0488583	-0.0738806	0.241814	-0.00859063	-0.205844	-0.109161	-0.228663	-0.116293	0.111759
BnaA01g33610D	black	-0.0121984	0.00889054	-0.122869	-0.149311	0.128506	-0.256313	-0.100304	-0.18489	0.249445	-0.0883849	0.140716	-0.118843	-0.126706	-0.0631638	-0.17136	-0.174207	-0.146439	0.163516	-0.0793917	-0.0426775	-0.114946	0.0908503	0.350681	0.141874	0.0760901	0.0445057	-0.030318	-0.046814	-0.045182	0.531162	0.400788	0.282605	0.0334852	0.755543	0.0810819	0.295878	-0.0383511	0.0679165	0.358272	0.0278546	0.0871208	0.241504	0.0992618	-0.00672276	0.112631	0.0519012	-0.139822	-0.0771355
BnaA02g17810D	black	0.0205767	0.123125	-0.146031	-0.0476624	0.328402	-0.278062	0.167262	-0.164584	0.196527	0.0902688	0.0782849	-0.259832	-0.361003	-0.0723932	-0.347781	-0.268947	-0.335636	0.176707	0.272436	0.166561	-0.0705429	0.223212	0.219657	0.00413867	0.173707	0.0625596	0.109352	-0.0534753	0.0248099	0.216975	0.250977	0.353551	0.0739337	0.6878	0.470868	0.467519	0.148345	0.388619	0.461135	-0.0620318	-0.0510784	0.239612	-0.0668242	0.126029	0.0663303	-0.0490922	-0.132824	0.0304427
BnaC03g41570D	black	-0.0714926	-0.0978207	-0.0299037	-0.205171	0.12612	-0.260685	-0.163957	-0.239397	0.0737098	-0.0774712	0.0711764	-0.0629878	-0.088207	0.0280581	-0.244657	-0.230638	-0.150049	-0.122224	-0.0537804	-0.087418	-0.145616	0.118557	-0.0193144	0.149224	0.12328	0.0372037	-0.0442833	-0.0797	-0.0699766	-0.0740414	0.0056123	0.178764	0.0308671	0.72306	0.272401	0.402821	0.197053	0.206835	0.396906	0.235637	0.239791	0.239204	0.0642041	0.0208087	0.190421	0.0449528	-0.146529	-0.0467802
BnaC04g06720D	black	0.0942166	0.285736	-0.194996	-0.073365	0.135756	-0.209304	0.0545027	-0.114865	0.0453676	-0.0726826	-0.0921165	-0.181326	-0.26142	-0.170385	-0.244846	-0.223544	-0.195144	0.123227	0.17598	0.0670712	0.174418	0.479356	0.37986	0.132444	0.490021	0.40598	-0.105781	-0.178914	0.0340724	0.19443	0.167666	0.23835	-0.0487572	0.65783	0.065931	0.183665	0.0197316	0.409841	0.466736	0.188198	0.0248597	0.237241	-0.0169914	-0.114023	-0.180894	-0.247614	-0.0977147	-0.0485286
BnaC04g30560D	black	0.0785611	0.0755985	-0.134726	-0.102914	0.0911379	-0.150499	-0.0299975	-0.0944538	0.398208	-0.0398251	0.124784	-0.044297	-0.0480811	-0.0452137	-0.0176452	0.00477553	-0.00240923	0.501137	0.0832939	0.123247	-0.0107515	0.0847801	0.557981	-0.086901	-0.021614	-0.0422504	-0.0435502	-0.0255711	-0.042515	0.645152	0.708742	0.422178	-0.084421	0.461373	0.104293	0.172762	-0.0643529	-0.0177861	0.192087	0.0741981	0.0781907	0.236211	0.202167	0.0796196	0.0223919	-0.0797337	-0.105296	-0.100846
BnaA03g09050D	black	0.010237	-0.0306017	-0.00314592	-0.10278	0.260255	-0.265738	-0.0893211	-0.148566	0.383262	0.0397404	0.297691	-0.146705	-0.118832	0.0400297	-0.165067	-0.163903	-0.183625	0.292649	-0.0783139	0.0173862	-0.242523	0.0152875	0.218477	0.0930263	0.0504427	0.000658208	0.104975	-0.00568737	-0.0542022	0.233526	0.521626	0.396844	0.118244	0.847281	0.198766	0.476999	0.109831	0.165608	0.438881	-0.061983	0.0509709	0.235637	0.138135	0.0662808	0.183454	-0.0026965	-0.104454	-0.0558006
BnaA10g26400D	black	-0.256736	0.0098506	-0.473186	-0.339721	-0.194593	-0.425372	-0.236966	-0.429468	-0.481566	-0.436287	-0.356066	-0.205531	-0.364932	-0.282804	-0.327338	-0.295433	-0.222916	0.127425	0.407542	0.185035	-0.00970088	0.415806	0.17909	0.194659	0.455612	0.260727	-0.00873382	0.113343	-0.0954881	-0.0859583	-0.0842102	-0.112169	-0.0951153	0.411367	-0.0839971	-0.0437996	-0.0261562	0.331351	0.215467	0.364542	0.177591	0.235224	-0.252339	0.0935735	-0.162475	-0.0667769	-0.284892	-0.0852976
BnaA10g03880D	black	-0.10296	-0.134155	-0.104691	-0.262046	0.128593	-0.477935	-0.252386	-0.220132	0.00888147	-0.138366	0.117264	-0.258925	-0.298395	-0.0935749	-0.30431	-0.327599	-0.284122	0.0175965	0.00817938	0.138787	-0.329141	0.130651	-0.0780051	0.188174	0.181097	0.171554	0.00523765	-0.093237	0.0809205	-0.0428161	0.0246995	0.221281	0.492032	0.715101	0.338853	0.595453	0.132702	0.272197	0.556726	0.0808029	0.212807	0.234885	-0.143306	0.159077	0.235192	0.11904	0.182273	0.418535
BnaC08g00570D	black	0.131649	-0.0563085	0.0787494	-0.171402	0.23091	-0.366584	-0.218772	-0.225828	0.409085	0.0113508	0.405198	-0.224664	-0.0831896	0.079686	-0.150588	-0.316217	-0.264755	0.239113	-0.249571	-0.107023	-0.334917	0.0371454	0.270517	0.140972	0.0812032	0.021288	0.105753	0.0678937	-0.0108014	0.354428	0.595655	0.571678	0.158466	0.740869	0.351743	0.58541	0.277167	0.26297	0.534009	-0.0818137	0.0696447	0.234739	0.160998	-0.0571768	0.189589	0.110792	-0.047682	0.0742231
BnaA04g13070D	black	-0.266892	-0.28853	-0.140585	-0.265016	0.146372	-0.492375	-0.206806	-0.0131345	0.213731	-0.090103	0.367883	-0.245429	-0.246801	-0.060413	-0.241994	-0.265133	-0.283367	0.00961207	-0.197939	-0.0607363	-0.510722	-0.106021	-0.0387506	0.241682	0.00747469	0.211574	0.0831583	0.0896734	-0.0404525	0.113705	0.248639	0.169931	0.171352	0.856158	0.24273	0.574713	0.0933905	0.0504547	0.351121	-0.086182	0.275248	0.234378	-0.0821817	0.140208	0.377232	0.266132	0.106403	0.0149385
BnaC04g56160D	black	-0.12017	-0.24244	0.0118743	-0.166956	0.288616	-0.372253	-0.133577	-0.166933	0.405053	0.0649054	0.384616	-0.186441	-0.139003	0.10083	-0.195721	-0.229836	-0.239475	0.124212	-0.188471	-0.0605251	-0.478336	-0.198018	0.0264071	0.0233258	-0.106159	-0.118088	0.26256	0.152602	-0.0761825	0.268637	0.437237	0.350358	0.298591	0.837552	0.299199	0.62425	0.137251	0.0808308	0.467933	-0.181905	0.0837083	0.234038	0.0870336	0.148598	0.39108	0.151252	-0.102964	-0.0567049
BnaC05g02990D	black	-0.218115	-0.141064	-0.213623	-0.149349	0.0580439	-0.131297	0.0287559	-0.137645	0.207332	-0.058178	0.169281	-0.00376245	-0.0450893	-0.00529052	-0.24128	-0.172179	-0.14183	0.0754466	-0.166071	-0.246506	-0.127186	-0.0226156	0.304658	0.241089	0.000486253	-0.0527169	0.000357932	0.00926633	-0.215566	0.366309	0.423929	0.12976	-0.11791	0.548229	0.0494911	0.148186	-0.0692446	-0.00724858	0.148879	-0.0582227	0.064946	0.233634	0.113446	-0.061417	0.175129	0.0744777	-0.230844	-0.219578
BnaA01g01800D	black	0.00454737	0.0705334	-0.124526	-0.130272	0.158473	-0.276703	-0.117519	-0.177754	0.188552	-0.0755165	0.15362	-0.183734	-0.178357	-0.0768143	-0.16294	-0.0768913	-0.18097	0.293091	0.0818399	0.0985314	-0.100262	0.218157	0.259701	0.261287	0.146208	0.104638	0.00828486	-0.0486767	0.0145968	0.0845101	0.385485	0.279108	-0.0238117	0.816635	0.122194	0.325714	0.0191504	0.214532	0.313719	-0.0216991	0.0281585	0.232342	0.048335	0.0661454	0.0577799	-0.00226545	-0.111025	-0.0297151
BnaC03g65400D	black	0.161998	0.0565615	-0.0741909	-0.241626	0.177245	-0.370232	-0.168998	-0.277261	0.233208	3.32203e-05	0.156038	-0.205025	-0.1903	0.0817595	-0.295913	-0.273424	-0.206268	0.240739	0.0101879	0.0899137	-0.0908511	0.320582	0.328168	0.207354	0.234328	0.16743	0.0937835	-0.0447314	0.069526	0.252492	0.353422	0.58879	0.199892	0.762176	0.31941	0.580397	0.434362	0.515333	0.58762	-0.0376117	-0.0584977	0.2302	-0.0244183	-0.037381	0.00482282	-0.150449	-0.0814831	0.0778297
BnaA03g13240D	black	-0.109039	-0.142316	-0.122384	-0.229528	0.233056	-0.434275	-0.141212	-0.19424	0.24781	0.0370738	0.309027	-0.229569	-0.240348	0.0835156	-0.283636	-0.271801	-0.276488	0.082217	-0.0614361	-0.036981	-0.352046	0.0576098	0.0820233	0.153	0.0572988	0.0464973	0.277493	0.103437	0.0448333	0.134153	0.316016	0.312596	0.206039	0.883378	0.338407	0.620629	0.172764	0.327718	0.471255	-0.163395	0.0435943	0.229789	-0.085244	0.06689	0.243667	0.145968	-0.0763733	0.0105375
BnaC06g38360D	black	0.0559789	-0.135645	0.172889	-0.151474	0.187667	-0.310687	-0.289353	-0.173739	0.27526	-0.0520149	0.327567	-0.281019	0.0148381	0.0200224	0.077135	-0.11759	-0.132794	0.250092	0.117265	0.373149	-0.382384	-0.0775291	-0.061648	0.15736	-0.0658281	-0.0561945	0.0632005	-0.0557517	-0.142971	-0.00571242	0.229082	0.255909	0.247771	0.601467	0.24535	0.474108	0.0977174	0.0631384	0.307808	-0.247236	0.0352912	0.226455	0.171536	0.432356	0.339179	0.161299	0.000203812	0.0576085
BnaA08g24310D	black	-0.265442	-0.173672	-0.1528	-0.144628	0.10799	-0.262274	-0.0328885	-0.178001	0.0323127	-0.17737	0.121784	-0.108052	-0.198533	-0.151111	-0.239094	-0.267458	-0.25623	-0.00782725	-0.107706	-0.122692	-0.280541	-0.090805	0.0473799	0.160186	-0.0464832	-0.0966459	-0.0787005	-0.0456355	-0.223243	0.109484	0.154814	0.0265761	-0.0741762	0.644224	-0.036217	0.185985	-0.049469	-0.0975809	0.0862864	-0.103991	0.0735521	0.225661	0.0260097	0.101666	0.277961	0.245677	-0.21081	-0.201846
BnaC05g28490D	black	0.251311	0.233096	-0.0790287	-0.155749	0.0617573	-0.22037	-0.170483	-0.257125	0.0382002	-0.125622	-0.0739835	-0.0614916	-0.0831135	-0.0403655	-0.0610795	-0.263807	-0.170464	0.132696	0.0357067	0.0396683	0.126022	0.399274	0.34123	0.0406571	0.292478	0.189657	-0.0620773	-0.096239	0.297096	0.26435	0.191502	0.307184	0.0881597	0.302655	0.176775	0.126436	-0.118805	0.253421	0.320009	0.229957	0.127747	0.224553	0.104076	-0.0625075	-0.0913722	0.0826912	-0.214114	-0.119094
BnaA09g13790D	black	-0.167304	0.020179	-0.224204	-0.0602898	0.259341	-0.200154	0.220003	-0.135305	0.118697	0.0841412	0.0685516	-0.113456	-0.30177	-0.03659	-0.411059	-0.321005	-0.288565	-0.100499	-0.147405	-0.235895	-0.0638356	0.188622	0.152071	0.131642	0.306325	0.17096	0.111732	-0.0030552	0.0233478	0.0613052	0.157912	0.144943	0.108975	0.681492	0.171125	0.356098	0.0568335	0.334586	0.476573	0.0638979	0.0767893	0.224509	-0.06998	-0.143372	0.110106	0.147458	-0.154565	0.00856162
BnaC01g16080D	black	-0.332388	-0.213107	-0.343302	-0.320858	-0.104993	-0.481036	-0.279641	-0.286501	-0.2579	-0.417081	-0.0270967	-0.263548	-0.31136	-0.291987	-0.22395	-0.282428	-0.269936	0.190584	0.0459128	0.0805255	-0.35175	0.0195407	0.0331604	0.157878	0.138766	0.100058	-0.0840001	0.0540196	-0.144777	-0.0182403	0.108945	-0.0597674	-0.0582386	0.545599	-0.030826	0.0927153	-0.135158	-0.0690157	0.0914233	0.0105464	0.194097	0.224234	-0.144938	0.19615	0.170717	0.232017	-0.199529	-0.158521
BnaC05g17280D	black	-0.0949081	-0.173687	-0.0930061	-0.191907	0.221829	-0.385469	-0.107583	-0.24511	0.301384	0.0286468	0.248751	-0.156632	-0.200777	0.0896327	-0.288892	-0.285876	-0.276459	0.141374	-0.170494	-0.115576	-0.384799	-0.0682547	0.144232	0.0390924	-0.0403893	-0.11033	0.362342	0.438936	-0.0604372	0.292089	0.449664	0.398943	0.0948705	0.741374	0.305658	0.539779	0.229337	0.195953	0.392243	-0.133054	0.00107225	0.223909	0.0248095	0.0179086	0.250427	0.0129236	-0.166112	-0.0478276
BnaC01g30250D	black	-0.126111	-0.023775	-0.183709	-0.212793	0.0130586	-0.313155	-0.199865	-0.287773	-0.1714	-0.263001	-0.122383	-0.139244	-0.205871	-0.174297	-0.195908	-0.217603	-0.129423	-0.011681	-0.0625177	-0.0709275	-0.0961362	0.182557	0.0568121	0.243275	0.243027	0.194131	-0.0949526	-0.0923707	0.0552997	-0.0458433	0.00293626	0.0300585	0.34187	0.358933	-0.0143196	0.135134	-0.0754994	0.0906789	0.35386	0.682192	0.561491	0.22389	0.0010937	-0.00189427	0.0588136	0.188258	-0.185872	-0.0415064
BnaA03g33500D	black	0.110126	0.170138	-0.289335	-0.27335	-0.11159	-0.249315	-0.175586	-0.314734	-0.0642579	-0.230054	-0.174176	-0.036322	-0.113842	-0.0732797	-0.210101	-0.228931	-0.0749458	0.188072	0.156302	0.0115379	0.184793	0.443111	0.533018	0.0479447	0.308163	0.163079	-0.0974196	-0.109374	0.0233197	0.363278	0.252894	0.303886	-0.185065	0.560044	-0.00238661	0.0391355	-0.0546783	0.26126	0.296416	0.36485	0.130468	0.223302	0.0148871	-0.145839	-0.226115	-0.145073	-0.244753	-0.136921
BnaA06g30920D	black	-0.128147	-0.18376	0.0572903	-0.136099	0.232198	-0.280725	-0.138697	-0.14958	0.222272	-0.0221693	0.263026	-0.157022	-0.0993244	0.00478906	-0.164474	-0.17713	-0.174428	-0.0840317	-0.164313	-0.0619685	-0.337833	-0.0902629	-0.11763	0.206888	-0.035127	-0.0389959	0.0246486	-0.0212412	-0.0984902	-0.0355076	0.0889739	0.151769	0.098812	0.872111	0.175759	0.511143	0.17615	0.073303	0.344654	-0.0746553	0.136955	0.223002	0.0779209	0.131179	0.372619	0.167934	-0.0524053	0.00493805
BnaA09g39470D	black	-0.124228	0.0282694	-0.275779	-0.145792	0.0242654	-0.169749	0.0933165	-0.273831	-0.162428	-0.152004	-0.261818	-0.0607403	-0.225615	-0.144664	-0.325783	-0.266969	-0.231324	0.371647	0.480526	0.452134	0.0561471	0.193956	0.120513	-0.0958298	0.126425	-0.0701015	-0.0939696	-0.08463	-0.0806577	-0.00902529	0.0184284	0.0307858	-0.156424	0.399132	0.134019	0.0235106	-0.0480194	0.0783761	0.0601483	-0.00289765	-0.0759067	0.222282	-0.0571283	0.369646	0.0168941	-0.111024	-0.336724	-0.20225
BnaC04g10260D	black	0.172359	0.0801077	0.0372485	-0.023894	0.197628	-0.0476142	0.0472757	-0.036094	0.540168	0.102427	0.27103	-0.0925269	0.0744825	0.0585189	-0.0484523	-0.0406626	-0.0979569	0.530398	-0.0185993	0.0379148	-0.019506	0.0622414	0.460761	0.0283257	-0.0458592	-0.0764277	0.00184703	-0.06824	-0.0748993	0.404502	0.774525	0.498187	-0.0238908	0.547686	0.0719544	0.268373	0.0432964	0.0612961	0.193983	-0.164241	-0.105862	0.22215	0.317533	0.0246686	0.0628945	-0.145755	-0.0873962	-0.100885
BnaC09g29910D	black	0.2329	0.250825	-0.209022	-0.287228	-0.0718133	-0.324316	-0.270227	-0.408722	-0.158466	-0.266487	-0.167051	-0.193851	-0.142784	-0.111529	-0.111186	-0.278432	-0.175886	0.0963787	0.0578831	-0.0242644	0.182424	0.617892	0.416095	0.242877	0.516945	0.335081	-0.0979929	-0.117677	0.21506	0.0518665	0.134518	0.33901	0.00435743	0.539249	0.0887328	0.112296	-0.00986407	0.452278	0.448372	0.209711	0.00457786	0.220259	-0.0206092	-0.227211	-0.248908	-0.0901862	-0.2686	-0.0884307
BnaA10g27430D	black	0.207531	0.168241	0.131881	0.0260014	0.41943	-0.235793	-0.0506091	-0.15209	0.389666	0.193607	0.267753	-0.20248	-0.170109	0.119756	-0.116789	-0.118821	-0.233372	0.0398766	-0.123036	-0.0666918	-0.121703	0.217046	0.181234	0.14669	0.40324	0.249987	0.231406	-0.0827139	0.131863	0.156508	0.285712	0.455761	0.246954	0.500385	0.330319	0.560481	0.329375	0.564298	0.728937	-0.112719	-0.0525175	0.219202	0.10407	-0.0646321	0.1077	-0.0469752	-0.0307193	0.140536
BnaC02g12830D	black	0.236539	0.228362	-0.0963325	-0.0354045	0.173673	-0.109432	0.048767	-0.194872	0.397461	0.0548916	0.107865	-0.0431896	-0.059159	0.0472021	-0.166417	-0.170346	-0.139448	0.458233	-0.0156645	-0.0712087	0.0923088	0.235886	0.653714	-0.0706136	0.104333	-0.0605134	0.131225	0.120622	0.0231539	0.581169	0.782773	0.570167	-0.0905042	0.480804	0.0278165	0.157786	0.00916375	0.2045	0.279222	-0.0598541	-0.158613	0.218556	0.224526	-0.167563	-0.113492	-0.208019	-0.273627	-0.193326
BnaC06g22820D	black	-0.241809	-0.0670832	-0.194321	-0.0918378	0.216284	-0.343974	-0.00714409	-0.240753	-0.074439	-0.184812	0.0265992	-0.166773	-0.379102	-0.249816	-0.223537	-0.150595	-0.193904	-0.0882595	0.0736675	-0.0605132	-0.240843	-0.0169303	-0.0490085	0.0724092	-0.0211443	-0.104435	-0.126863	-0.131004	0.238424	0.0147759	0.00647984	-0.0453737	0.325813	0.46194	0.00764074	0.236991	-0.0595911	-0.0642855	0.148302	0.0360258	0.242725	0.218145	-0.131967	0.202554	0.324876	0.450775	-0.240067	-0.0807662
BnaA10g00940D	black	-0.140771	-0.231846	0.0979388	-0.11816	0.260258	-0.299592	-0.17446	-0.158	0.248733	-0.0255485	0.303068	-0.168489	-0.0901081	-0.00425947	-0.11159	-0.190247	-0.179187	-0.100113	-0.205845	-0.057501	-0.44053	-0.217176	-0.187025	0.063995	-0.0886597	-0.110776	0.0308719	-0.0512305	-0.0859127	0.030847	0.109992	0.119119	0.502647	0.758006	0.178353	0.53002	0.00729583	-0.065026	0.422474	-0.155779	0.142816	0.21637	0.096194	0.195616	0.461828	0.271978	-0.0397632	0.0460499
BnaC09g34590D	black	0.000245296	0.0248976	-0.258891	-0.244608	0.0495231	-0.408164	-0.155829	-0.255342	0.0654746	-0.125928	0.190788	-0.218153	-0.264423	-0.0465939	-0.27318	-0.315258	-0.257852	0.287921	-0.113472	-0.102831	-0.163647	0.278738	0.411884	0.302262	0.195798	0.135308	0.0959789	-0.00516296	0.0992038	0.228801	0.510084	0.384669	0.00571594	0.526313	0.176167	0.309599	0.0528939	0.345834	0.267489	0.0107675	0.0903244	0.215899	-0.0819673	-0.130578	-0.0111871	0.261037	-0.0618175	0.123567
BnaA01g05320D	black	-0.281094	-0.387244	-0.11285	-0.303077	0.119929	-0.521419	-0.26956	-0.181973	0.162369	-0.138111	0.378213	-0.280748	-0.21907	-0.0351104	-0.186082	-0.291802	-0.293175	0.108857	-0.159519	0.00236626	-0.619427	-0.227004	-0.0952917	0.146185	-0.140489	-0.0556156	0.166323	0.198426	-0.0506608	0.0782374	0.309612	0.195198	0.23572	0.741699	0.248698	0.552954	0.126674	-0.0206779	0.287235	-0.225003	0.17311	0.215498	-0.0743353	0.245431	0.449284	0.324856	-0.0490488	-0.0454411
BnaA07g09340D	black	-0.0421462	-0.218618	-0.0179137	-0.259038	0.222172	-0.395816	-0.190459	-0.225053	0.312625	0.0702178	0.321802	-0.1223	-0.127738	0.178712	-0.247801	-0.280428	-0.194708	0.0664589	-0.194385	-0.065095	-0.372013	-0.0253404	0.0173732	0.0978954	0.00694144	-0.0306979	0.201066	-0.0221358	0.145801	0.187386	0.333252	0.407657	0.623351	0.744263	0.378609	0.712056	0.204454	0.262918	0.596	-0.153432	0.0615163	0.215069	-0.020616	0.0687106	0.320491	0.138482	0.0140767	0.198051
BnaA02g22560D	black	0.0828508	0.190217	-0.305229	-0.207517	-0.0280031	-0.264923	-0.0178773	-0.185181	-0.083494	-0.130929	-0.186476	-0.0501894	-0.274992	-0.0960752	-0.394157	-0.355327	-0.252303	0.357421	0.367273	0.233444	0.170079	0.473861	0.438342	0.109203	0.255002	0.205102	-0.106535	-0.174238	0.0424015	0.162385	0.214923	0.353722	-0.108607	0.416067	0.121039	0.158647	0.147167	0.372136	0.163767	0.171535	0.0115153	0.214387	-0.128987	0.0112231	-0.210015	-0.241324	-0.0218721	0.117018
BnaC03g51290D	black	0.0133594	0.0463614	-0.131119	-0.101699	0.0872279	-0.181425	0.016248	0.0976807	0.321479	0.0223012	0.128463	-0.114072	-0.084134	-0.0269928	-0.139461	-0.155667	-0.151332	0.274834	0.281666	0.212561	-0.0225184	0.107682	0.361061	0.0237396	-0.0383943	0.142028	0.0497526	-0.106389	0.0304991	0.566073	0.383603	0.208314	-0.023355	0.455307	-0.0414083	0.213632	-0.110828	0.0437883	0.0872295	-0.121133	0.013054	0.213597	0.0632142	0.212952	0.0718657	-0.0382007	0.104114	-0.026478
BnaC02g33560D	black	0.153498	0.17703	-0.149105	-0.140403	0.0860374	-0.242773	-0.0851742	-0.235903	0.177503	-0.107929	0.0427355	-0.150413	-0.165092	-0.0824897	-0.186426	-0.215703	-0.182587	0.420215	0.0659538	0.0361106	0.0313069	0.292778	0.495988	-0.0553759	0.263644	0.0890572	-0.0690773	-0.0820795	0.00147309	0.338948	0.529247	0.453484	-0.101176	0.653851	0.110083	0.210828	0.0543743	0.248558	0.34991	-0.0792201	-0.155981	0.21067	0.068064	-0.0916261	-0.120283	-0.184631	-0.183351	-0.0963392
BnaC03g56000D	black	-0.0722127	-0.111735	-0.144258	-0.285005	0.0780063	-0.428471	-0.230067	-0.323557	-0.0840474	-0.142433	-0.0376827	-0.235121	-0.28863	-0.0600487	-0.341612	-0.302823	-0.281285	0.103465	0.391521	0.353447	-0.21403	0.179601	-0.0967778	0.0267394	0.0959563	-0.00702998	0.0200369	-0.106882	0.0967503	-0.0858744	-0.073795	0.193805	0.320968	0.600489	0.420324	0.515982	0.19472	0.317025	0.404749	-0.0913405	-0.0131239	0.21021	-0.213485	0.331992	0.176367	0.0324153	0.0402425	0.319569
BnaA04g16250D	black	0.129181	-0.0175137	0.0311503	-0.169946	0.253184	-0.312072	-0.121643	-0.259229	0.301788	0.061465	0.242394	-0.168041	-0.13255	0.0942534	-0.233685	-0.264794	-0.23165	0.0176368	-0.146056	-0.0985716	-0.189903	0.136897	0.165889	0.0952974	0.103503	-0.0101038	0.0306538	-0.0789183	0.047743	0.222913	0.277248	0.516089	0.205041	0.830986	0.542375	0.637784	0.301477	0.340449	0.609615	-0.0643226	-0.00707634	0.208366	0.0437102	-0.0803197	0.157463	0.0098774	-0.0618128	0.147794
BnaC05g14570D	black	-0.208773	-0.151894	-0.163441	-0.198453	0.0622606	-0.33604	-0.15526	-0.199691	-0.00286639	-0.191791	0.102281	-0.193536	-0.198769	-0.144862	-0.206954	-0.217551	-0.208415	0.035616	-0.0730309	-0.072584	-0.274189	-0.00842283	0.0269219	0.190995	0.0724866	0.0387105	-0.0345416	-0.00517006	-0.119118	0.0486101	0.116888	0.0425037	-0.0061613	0.806436	0.0645624	0.268441	-0.0637219	0.000247402	0.228946	-0.0857951	0.0825801	0.205252	-0.0341772	0.0794319	0.212171	0.105114	-0.149185	-0.112872
BnaA05g07860D	black	0.268721	0.46831	-0.230659	-0.0593517	0.0287719	-0.115351	0.0220443	-0.278235	-0.166721	-0.173606	-0.354347	-0.202629	-0.239233	-0.235407	-0.174702	-0.0845328	-0.141749	0.406373	0.519946	0.415465	0.449504	0.707738	0.47925	0.256616	0.404245	0.256019	-0.179213	-0.23773	0.118539	0.0541565	0.0600272	0.244508	-0.206195	0.369796	0.0912921	-0.0645057	-0.0354696	0.428851	0.175512	0.10573	-0.210103	0.204474	-0.0352617	0.0511138	-0.374113	-0.388073	-0.269255	-0.116391
BnaA08g23470D	black	-0.10743	-0.155637	-0.0792472	-0.225799	0.194681	-0.367316	-0.139761	-0.202936	0.15223	-0.00999688	0.191157	-0.141505	-0.19142	0.0470532	-0.279735	-0.284263	-0.221721	-0.055566	-0.065475	-0.0253516	-0.285825	0.0302944	-0.0498157	0.107316	0.0489803	0.0288296	0.083532	-0.0593965	0.115051	0.0321408	0.0907765	0.218676	0.294958	0.904485	0.300783	0.567503	0.103065	0.183663	0.484957	-0.0449309	0.110018	0.2043	-0.070654	0.0975528	0.269927	0.130737	-0.0737279	0.0256846
BnaC01g20750D	black	-0.0074601	0.0320237	-0.0131525	-0.0212772	0.253473	-0.20017	0.0176507	-0.147953	0.23144	0.00159775	0.235476	-0.169303	-0.153736	-0.0673492	-0.254788	-0.20532	-0.223335	0.0119208	-0.240397	-0.190486	-0.163506	0.0732982	0.178317	0.257169	0.0698855	0.00743693	0.0134986	0.0843911	-0.0905286	0.175586	0.301929	0.25065	0.0775796	0.728331	0.168444	0.338792	0.0325554	0.123994	0.333337	-0.0757795	0.0276103	0.204255	0.106014	-0.101397	0.164756	0.142386	-0.16443	-0.0730677
BnaA01g13320D	black	0.119791	-0.160207	0.225321	-0.183707	0.082993	-0.229932	-0.314566	-0.0184327	0.315894	-0.0492146	0.325725	-0.111804	0.184481	0.0852285	-0.0350476	-0.322816	-0.143534	-0.0523913	-0.197051	-0.0737371	-0.313034	-0.120601	-0.0247797	-0.041175	0.0281753	0.120858	-0.168083	-0.2819	-0.0860797	0.160305	0.190941	0.27951	0.454093	0.457967	0.128664	0.399025	-0.0199976	-0.0916329	0.408464	0.0784693	0.293468	0.203743	0.272028	0.0883975	0.296668	0.192957	0.102396	-0.0131881
BnaA04g16060D	black	0.140518	-0.044819	0.00256551	-0.268109	0.222097	-0.470655	-0.242411	-0.286249	0.200342	0.0239759	0.234714	-0.247589	-0.224621	0.121311	-0.297695	-0.377475	-0.292144	-0.00137185	-0.10505	-0.0456995	-0.271559	0.225363	0.104497	0.124594	0.18123	0.114691	0.138661	-0.0434394	0.125256	0.135727	0.191668	0.57133	0.370837	0.711774	0.461784	0.74039	0.498706	0.542956	0.64	-0.156842	-0.038574	0.202651	-0.104637	-0.070232	0.137789	0.0600198	0.0513453	0.289104
BnaA09g22110D	black	0.286853	0.343736	0.108781	0.1101	0.279273	0.0263615	0.0638148	-0.171936	0.178222	0.0613896	-0.032618	-0.12564	-0.0607723	-0.0467717	-0.248059	-0.16127	-0.195484	-0.140253	-0.133916	-0.231778	0.232547	0.364588	0.28022	0.0715281	0.365707	0.118951	-0.121478	-0.274524	-0.0437011	0.134224	0.0820572	0.362226	-0.00131774	0.475941	0.145987	0.194893	0.0987406	0.353924	0.591906	0.368771	0.0855108	0.202192	0.262455	-0.326172	-0.1123	-0.279531	-0.116805	0.0754351
BnaA03g17180D	black	0.102402	0.29309	-0.124583	-0.0075649	0.123257	-0.147399	-0.0427076	-0.272932	-0.112926	-0.174977	-0.250913	-0.225249	-0.278989	-0.227628	-0.211793	-0.162297	-0.213822	0.10142	0.38343	0.0186906	0.16098	0.375231	0.21636	-0.146717	0.356116	0.0812537	-0.0880939	-0.149857	-0.062832	-0.0992677	0.0706943	0.171808	-0.170578	0.311697	-0.0482466	0.0104243	0.0815018	0.314352	0.22299	0.0114713	-0.174883	0.20022	0.00771067	-0.0408434	-0.150028	-0.25072	-0.228564	-0.0913683
BnaA08g14900D	black	-0.0696335	-0.127796	0.0659032	-0.0612051	0.255401	-0.23473	-0.0969688	-0.0766406	0.352891	0.0304191	0.314031	-0.138152	-0.1109	0.00027968	-0.0649979	-0.0780671	-0.158014	0.323314	0.149893	0.222027	-0.335306	-0.164683	-0.020384	-0.0309518	-0.206547	-0.200313	0.0405053	-0.0452391	-0.0348515	0.0665389	0.397094	0.225162	0.0989608	0.690591	0.290538	0.474616	0.0564154	-0.0366545	0.201123	-0.192688	0.0539406	0.199249	0.107835	0.359931	0.349407	0.151495	0.0446098	0.104275
BnaA10g29500D	black	-0.155377	-0.0361183	-0.0711882	0.0255204	0.258706	-0.174117	0.216476	0.243847	0.249453	0.0665634	0.193059	-0.179588	-0.21211	-0.173878	-0.144452	-0.129613	-0.240851	-0.0923945	-0.156854	-0.0825773	-0.183574	-0.0599117	-0.0264346	0.0819175	0.0636295	0.268804	-0.100296	-0.164558	0.123181	0.0692935	0.0847377	0.020295	0.037392	0.572912	0.0339204	0.294075	-0.134817	-0.107612	0.15818	0.0251117	0.265615	0.19351	0.0413257	0.0976306	0.28743	0.161381	0.155999	-0.0059572
BnaA05g10890D	black	0.0450577	0.15471	-0.170064	-0.142855	0.0137819	-0.192892	-0.101574	-0.237522	-0.0455024	-0.141429	-0.122269	-0.0854145	-0.139289	-0.0785624	-0.190643	-0.187287	-0.107198	0.0395214	-0.00565187	-0.107024	0.0949678	0.308631	0.321393	0.0460371	0.394372	0.22427	-0.0269097	-0.0775997	-0.0344951	0.227018	0.147101	0.199119	-0.083668	0.512154	0.0184461	0.0833676	0.000628201	0.28166	0.440147	0.614697	0.316088	0.193144	0.0692735	-0.211718	-0.178778	-0.212959	-0.191833	-0.0912221
BnaC02g03900D	black	-0.0710884	-0.123825	0.11477	0.0114216	0.386266	-0.209669	0.0208137	-0.0720014	0.404594	0.133771	0.382955	-0.160685	-0.131722	0.0349055	-0.177235	-0.159681	-0.202592	-0.000488292	-0.194091	-0.0662442	-0.363239	-0.20284	-0.0429509	0.0181574	-0.121646	-0.141966	0.0956159	-0.0108746	-0.0613585	0.18239	0.282397	0.250447	0.328587	0.761197	0.291437	0.554987	0.100452	0.00993483	0.439631	-0.143037	0.105758	0.191837	0.121883	0.121233	0.393444	0.19396	-0.0759006	-0.0238433
BnaA05g32750D	black	0.150417	0.105033	-0.19201	-0.265003	0.140905	-0.390074	-0.147211	-0.300191	0.08768	0.0176576	0.0875512	-0.177749	-0.267755	0.0894025	-0.297857	-0.28196	-0.23221	0.125676	0.108604	0.0476088	-0.00175629	0.453961	0.261532	0.207428	0.262389	0.191754	0.134358	-0.0397089	0.426053	0.130956	0.243365	0.459494	0.379122	0.536354	0.617597	0.555972	0.22703	0.606741	0.555534	-0.07366	-0.0805229	0.190583	-0.207026	-0.0676968	-0.0376241	-0.0305723	-0.0747876	0.165664
BnaA10g15820D	black	0.182681	0.210637	-0.225137	-0.246185	0.010303	-0.337218	-0.17773	-0.381973	-0.115335	-0.174256	-0.16709	-0.209855	-0.258327	-0.0745671	-0.306122	-0.318175	-0.242878	0.184876	0.240524	0.130044	0.110046	0.521294	0.352316	-0.0265768	0.426051	0.195905	-0.0014619	-0.102775	0.0868843	0.0703488	0.138565	0.420076	-0.0767134	0.624802	0.186991	0.226009	0.143066	0.488386	0.49075	0.0480686	-0.155224	0.190383	-0.105527	-0.109937	-0.228899	-0.225837	-0.223081	-0.0293507
BnaA07g33590D	black	0.180572	0.0217354	0.0231394	-0.188223	0.161084	-0.352158	-0.225129	-0.284118	0.203563	-0.0338811	0.208212	-0.237721	-0.122908	0.0477746	-0.12314	-0.314956	-0.248033	0.0755153	-0.198609	-0.119155	-0.195482	0.191806	0.26889	0.0348482	0.40792	0.235096	0.0392657	-0.0637245	0.00754255	0.300628	0.31409	0.52981	0.100662	0.539906	0.494117	0.46855	0.289784	0.414692	0.786425	0.00485176	0.0255221	0.188731	0.0650281	-0.170598	0.0259043	-0.0732565	-0.131922	0.00102382
BnaA03g51970D	black	-0.0984599	0.052777	-0.0297949	0.152201	0.231352	0.0392781	0.208439	-0.0418165	0.232019	-0.0274132	0.0913761	-0.116172	-0.135446	-0.214322	-0.194079	-0.0604397	-0.183094	0.0712985	0.00654366	-0.134017	-0.0463729	-0.119761	0.215006	-0.0981126	-0.125211	-0.259927	-0.162718	-0.147613	-0.239577	0.367678	0.317173	0.0812426	-0.159307	0.308138	-0.0660033	0.00145032	-0.141982	-0.200316	0.0108643	-0.187076	-0.107337	0.186736	0.197573	0.0501337	0.195366	0.0310714	-0.177458	-0.168021
BnaC08g16140D	black	-0.112298	-0.0987449	-0.0960912	-0.151143	0.221856	-0.315235	-0.0443216	-0.189179	0.169876	0.0160956	0.235957	-0.183456	-0.204833	0.00403755	-0.236789	-0.232284	-0.220501	-0.0150819	-0.11174	-0.0751808	-0.259832	0.025518	0.0400977	0.143053	0.0496793	0.00617197	0.0979345	0.000700191	0.0425084	0.0804826	0.190511	0.194915	0.169376	0.897981	0.317824	0.488099	0.0496032	0.171487	0.455013	0.0594277	0.173687	0.184434	-0.0434535	0.0213961	0.209823	0.195467	-0.151427	-0.0484272
BnaC09g23040D	black	0.0845304	0.161018	-0.169518	-0.121866	0.179144	-0.171924	0.0656993	-0.23911	0.0936775	0.0327635	-0.052578	-0.0554214	-0.242096	-0.0041364	-0.338656	-0.195913	-0.179054	0.0898508	0.209879	0.0861959	0.159482	0.414013	0.252734	0.168512	0.242183	0.0998347	-0.0650639	-0.200559	0.254213	0.103919	0.139534	0.339506	0.20588	0.64888	0.337589	0.40479	0.221237	0.459114	0.483471	-0.097116	-0.19217	0.183403	-0.120054	-0.032415	-0.0535094	-0.187288	-0.0870633	0.170141
BnaC04g56300D	black	-0.166734	0.0436742	-0.205295	-0.0483595	0.0681879	-0.21687	-0.00919941	-0.00153805	0.0521566	-0.171014	0.106667	-0.218678	-0.241405	-0.26144	-0.0887241	-0.0765293	-0.231898	0.393087	0.314454	0.32389	-0.119748	0.0612932	0.227713	0.149893	-0.000768144	0.0850119	-0.0865647	-0.111761	-0.174459	0.175971	0.275109	-0.0185579	-0.195533	0.582016	-0.119275	0.0326588	-0.221143	-0.0832025	-0.0498935	-0.143721	-0.000911509	0.181989	-0.0204332	0.315816	0.0645447	0.0382284	-0.0914513	-0.232227
BnaC02g45740D	black	-0.202849	-0.312017	-0.0281007	-0.184304	0.237746	-0.429174	-0.136659	0.0454814	0.40259	0.0301427	0.519398	-0.222787	-0.209039	0.0115955	-0.174206	-0.212318	-0.278235	0.16924	-0.188235	0.00765821	-0.57173	-0.271677	-0.0266615	0.116847	-0.213099	0.00919143	0.086214	0.0260654	0.026914	0.279059	0.4369	0.296865	0.268304	0.758353	0.298824	0.658527	0.199236	-0.0390659	0.279098	-0.241805	0.186447	0.181709	-0.0332735	0.232753	0.443393	0.292686	0.162071	0.0715191
BnaA04g16120D	black	0.11353	0.0881397	-0.153845	-0.156071	0.126047	-0.253961	-0.0411557	-0.214576	0.19422	-0.0134832	0.0574327	-0.10982	-0.171653	0.0100309	-0.208461	-0.217903	-0.152699	0.0769254	-0.0430278	-0.0608607	-0.00756031	0.195724	0.41587	-0.0482232	0.111834	0.0240719	0.0708239	-0.0472179	0.15021	0.561735	0.330894	0.423814	0.444642	0.4883	0.118305	0.312522	-0.000441035	0.190713	0.46899	-0.0529308	-0.0735995	0.18042	-0.00961846	-0.091611	0.00215671	-0.122213	-0.164071	-0.0534101
BnaA09g09000D	black	-0.0788571	-0.218054	-0.120212	-0.379526	0.102001	-0.600828	-0.313278	-0.198304	0.0641391	-0.0588456	0.293982	-0.295965	-0.293024	0.0914039	-0.298598	-0.418324	-0.32054	-0.0838488	-0.21098	-0.0961671	-0.442924	0.140701	-0.0134479	0.267453	0.239038	0.320479	0.237785	0.0904226	0.134331	0.0328714	0.117665	0.385826	0.333393	0.641986	0.385524	0.718934	0.471227	0.514941	0.573905	-0.00467703	0.192243	0.179538	-0.244005	-0.0622011	0.194684	0.260835	0.12846	0.231919
BnaC05g31280D	black	0.0731085	-0.0486944	0.0318777	-0.117086	0.288927	-0.301239	-0.101113	-0.191389	0.392966	0.095993	0.34901	-0.168828	-0.147992	0.103471	-0.19461	-0.202935	-0.221836	0.240296	-0.0973918	-0.00468294	-0.28433	-0.00890174	0.185208	0.0200249	-0.0181463	-0.0784717	0.138526	0.046127	-0.00162072	0.265812	0.493641	0.511199	0.103248	0.835623	0.523901	0.598847	0.242448	0.228636	0.515344	-0.0694633	0.0302807	0.179193	0.0748427	0.0242493	0.172766	0.0112316	-0.120943	-0.0310699
BnaC05g50520D	black	0.183864	0.15968	0.266189	0.24969	0.54805	-0.0909078	0.0630617	0.0164439	0.635966	0.290348	0.4483	-0.156634	-0.11729	0.0990644	-0.0659708	-0.0389754	-0.203433	0.230391	-0.138723	-0.0378148	-0.248426	-0.156576	0.216837	-0.0667076	-0.155902	-0.188486	0.316101	0.0328019	-0.0951806	0.375345	0.577562	0.46205	2.0756e-05	0.603636	0.0975123	0.431422	0.0813722	0.077438	0.327388	-0.169081	-0.0112133	0.179151	0.318741	0.0752195	0.242475	0.0118904	-0.0756946	-0.0962147
BnaA09g51510D	black	-0.087824	-0.206796	-0.1018	-0.331967	0.119855	-0.428178	-0.256091	-0.368882	0.075	-0.0614077	0.150579	-0.163794	-0.169685	0.11457	-0.263152	-0.290649	-0.205425	0.0644382	0.0876237	0.0877422	-0.304119	0.0353433	-0.045299	0.0324396	0.0269265	-0.0749577	0.135622	-0.0228466	0.137469	0.0484747	0.100113	0.258878	0.226157	0.864002	0.361226	0.575128	0.265634	0.26711	0.474216	-0.0191743	0.083961	0.177777	-0.12866	0.169784	0.220877	0.176667	-0.229358	-0.0741957
BnaA03g53840D	black	0.267177	0.30444	0.289234	0.272315	0.569746	-0.128818	0.0636504	-0.119478	0.399755	0.20573	0.31487	-0.292396	-0.210907	-0.0128131	-0.0846352	-0.127784	-0.310064	0.0542128	-0.0834011	-0.0374182	-0.150675	0.0602358	0.156785	0.159253	0.0682125	-0.060079	0.260275	0.0454416	-0.152608	0.119437	0.254614	0.395734	-0.105452	0.696294	0.156868	0.396103	0.184153	0.292292	0.39609	-0.179116	-0.133978	0.177259	0.237234	-0.00908447	0.120352	-0.0747558	-0.207354	-0.148764
BnaC04g12350D	black	0.018216	0.0653968	-0.106286	-0.149828	0.0850693	-0.233959	-0.115593	-0.215122	0.0370281	-0.0598577	-0.00491287	-0.0948418	-0.141964	0.00929189	-0.203949	-0.206802	-0.13169	-0.00479964	-0.0591296	-0.107719	-0.0350436	0.198292	0.21071	0.014825	0.317953	0.183567	0.0615662	-0.0474193	-0.0148426	0.19867	0.140192	0.24513	-0.027266	0.536935	0.122017	0.240703	0.151673	0.311128	0.502886	0.621546	0.390389	0.17681	0.0526918	-0.164519	-0.0792554	-0.122776	-0.143813	-0.0448028
BnaA07g26490D	black	-0.0663058	-0.170839	0.0536626	-0.159927	0.24684	-0.331537	-0.126151	-0.13016	0.253722	0.0421167	0.31733	-0.202342	-0.132804	0.063207	-0.231386	-0.257788	-0.248349	-0.0786919	-0.162564	-0.0542059	-0.368425	-0.064491	-0.076221	0.119996	0.0550995	0.0507408	0.067848	-0.0212553	-0.0841393	0.0510896	0.108628	0.281613	0.104098	0.907953	0.293274	0.609088	0.317232	0.198641	0.497304	-0.0808157	0.109643	0.175215	0.00997633	0.0563209	0.28753	0.128183	-0.0173742	0.0325145
BnaC03g19740D	black	-0.0556845	-0.132569	-0.126167	-0.214865	0.137605	-0.391517	-0.150057	-0.193472	0.308372	-0.0481885	0.338899	-0.195907	-0.197846	0.0137541	-0.212165	-0.252904	-0.245684	0.283005	-0.14201	-0.0612413	-0.352546	-0.0440775	0.315223	-0.000698764	-0.0131533	-0.0437661	0.120958	0.116608	-0.0360733	0.531061	0.596561	0.449173	0.0791534	0.711071	0.198952	0.463505	0.217578	0.145835	0.378368	-0.127116	0.02733	0.175135	-0.0125462	-0.0150822	0.144386	0.117701	-0.095094	-0.0440323
BnaA06g28110D	black	-0.23077	-0.246228	-0.0216286	-0.141886	0.0678975	-0.0922345	-0.0641728	-0.110394	0.127991	-0.031084	0.107461	0.0767393	0.0478421	0.0634929	-0.171206	-0.119539	-0.0462533	-0.0865013	-0.163994	-0.128977	-0.177502	-0.142198	-0.107195	0.338441	-0.0719267	-0.0593529	-0.0388576	-0.0434751	-0.128857	-0.05138	0.0285718	-0.0501022	0.0434301	0.698174	0.0741394	0.258015	-0.0662848	-0.114111	0.138285	-0.0949891	0.0644945	0.174756	0.10356	0.117815	0.333006	0.111066	-0.118955	-0.103091
BnaA07g29160D	black	0.163425	0.189986	-0.102572	-0.0306387	0.161887	-0.123361	0.0877343	-0.134934	0.223276	0.0978726	0.00188753	-0.106182	-0.115057	0.0698771	-0.180908	-0.175528	-0.115101	0.161071	-0.0521833	-0.123564	0.0820061	0.236974	0.446983	-0.171748	0.329114	0.109412	0.224702	-0.0305274	0.00106179	0.355911	0.393279	0.419052	-0.129179	0.408092	5.93894e-05	0.147183	0.00948515	0.321393	0.413722	-0.0100804	-0.144671	0.171627	0.115137	-0.212738	-0.13069	-0.274255	-0.184121	-0.125189
BnaC08g13030D	black	-0.182868	-0.217469	-0.0217676	-0.15093	0.223085	-0.338288	-0.12168	-0.106635	0.23343	0.00676976	0.325362	-0.189716	-0.16711	0.0164115	-0.200007	-0.217636	-0.233937	-0.017548	-0.139798	-0.0378176	-0.418186	-0.160064	-0.0852588	0.0702339	-0.0497165	-0.0220742	0.126647	0.0404932	-0.0768113	0.0895409	0.174926	0.155958	0.143605	0.939533	0.201641	0.526753	0.0879533	0.0384474	0.410016	-0.0547861	0.166799	0.171318	-0.00702322	0.13052	0.327939	0.167373	-0.0567267	-0.0626524
BnaA10g04740D	black	-0.154435	-0.238886	0.108218	-0.0755277	0.211896	-0.190378	-0.117652	-0.0793498	0.312864	-0.0164049	0.315533	-0.139748	-0.00187727	-0.0188145	0.0514652	-0.043459	-0.0917542	0.0290208	-0.179813	-0.0439135	-0.392361	-0.285939	-0.136176	0.0572468	-0.152942	-0.143748	0.0127099	-0.0215516	-0.164589	0.0226489	0.218605	0.0753941	0.065382	0.807655	0.104647	0.391785	-0.0350613	-0.179301	0.239368	-0.177722	0.0974726	0.170053	0.174412	0.207872	0.402087	0.18203	-0.06343	-0.0875992
BnaC07g25750D	black	-0.182766	-0.240569	0.051422	-0.121019	0.227203	-0.278207	-0.115846	-0.0904989	0.218111	0.0114572	0.294189	-0.158226	-0.109202	0.0181674	-0.163569	-0.174315	-0.187744	-0.103405	-0.164407	-0.0433414	-0.406046	-0.193476	-0.197981	0.142573	-0.0901868	-0.0564026	0.0759135	-0.00350455	-0.10785	-0.0420052	0.0440335	0.0896825	0.105812	0.903284	0.173302	0.512785	0.100985	-0.00799418	0.324378	-0.13507	0.124163	0.168786	0.0294684	0.16613	0.395556	0.192282	-0.00846077	0.0073217
BnaA04g16230D	black	-0.134854	-0.102933	-0.329023	-0.412363	-0.059059	-0.575901	-0.302872	-0.404494	-0.25471	-0.233478	-0.0249766	-0.229073	-0.364488	-0.0197219	-0.412495	-0.466829	-0.334942	-0.0417757	-0.0722691	-0.126127	-0.243383	0.315821	0.137794	0.215821	0.44163	0.313288	0.18806	0.173667	0.0736841	0.0277993	0.0263006	0.243887	0.127222	0.579234	0.192604	0.395514	0.355616	0.544142	0.520856	0.268256	0.206031	0.168763	-0.314117	-0.190187	-0.0618735	0.109499	-0.153982	0.0612529
BnaC07g37600D	black	-0.305627	-0.318407	-0.0506986	-0.162181	0.168177	-0.322553	-0.0990812	-0.0692114	0.139453	-0.0311818	0.28283	-0.169388	-0.150573	-0.0163299	-0.195699	-0.217386	-0.223819	-0.111775	-0.186758	-0.0671724	-0.467692	-0.249988	-0.227677	0.102301	-0.0619783	-0.0202368	0.113306	0.0627735	-0.103674	-0.0376871	0.0373204	-0.0195224	0.125824	0.84751	0.116929	0.450009	-0.00199696	-0.0733205	0.28972	-0.148718	0.160838	0.168699	-0.0309287	0.191617	0.423189	0.227612	-0.0262749	-0.0442438
BnaA05g14570D	black	0.0506695	-0.0955961	-0.0101319	-0.230669	0.210464	-0.237929	-0.0602665	-0.241715	0.165107	0.171867	0.121211	-0.0602467	-0.0683058	0.291226	-0.334261	-0.284534	-0.224088	-0.130515	-0.0374537	-0.0590616	-0.100079	0.199909	-0.0354399	0.148777	0.226743	0.101605	0.217726	-0.127037	0.109175	-0.0888195	-0.0265303	0.382498	0.319935	0.673215	0.463813	0.619966	0.401707	0.540695	0.668432	-0.00562553	-0.0279973	0.168565	-0.044794	-0.043003	0.123816	-0.0776161	-0.131947	0.034821
BnaC05g17830D	black	-0.216099	-0.229824	-0.0843261	-0.135733	0.170398	-0.2901	-0.0800651	-0.0890576	0.254345	-0.0344691	0.332608	-0.136502	-0.144139	-0.0365477	-0.152771	-0.137661	-0.173662	0.0989139	-0.190027	-0.0864839	-0.400916	-0.208485	0.0238597	0.0781874	-0.122478	-0.0990765	0.0386468	0.0473269	-0.0997039	0.192951	0.348896	0.151944	0.10565	0.821021	0.151657	0.405904	-0.0146381	-0.101079	0.260233	-0.150057	0.120263	0.166928	0.026424	0.112848	0.32028	0.179294	-0.0762457	-0.077749
BnaC07g13020D	black	0.0835948	0.040121	0.109683	0.00208771	0.183443	-0.0435877	0.121923	0.152014	0.272878	0.100289	0.15357	0.0335145	0.0256945	0.00646414	-0.0341143	-0.199391	-0.15114	0.21339	0.0666101	0.187449	-0.0219666	0.0534242	0.0109352	0.156338	0.131853	0.252888	-0.275084	-0.407023	0.126626	-0.0640065	0.124943	0.130785	0.00416824	0.47564	0.160822	0.270997	0.00199339	0.00136781	0.120024	-0.177074	0.00653495	0.165447	0.140348	0.221199	0.183364	0.102164	0.132917	0.0400145
BnaA03g31030D	black	-0.191096	-0.185848	-0.0342159	-0.137276	0.126414	-0.258046	-0.135338	-0.137385	0.0901141	-0.0819741	0.168155	-0.145199	-0.111987	-0.0523297	-0.144783	-0.162586	-0.156658	-0.0793074	-0.150061	-0.0705043	-0.309081	-0.0819518	-0.110687	0.141789	0.236498	0.161532	0.00664539	-0.00685183	-0.120118	-0.0592415	0.0223389	0.00913855	0.0484257	0.782232	0.11388	0.340891	0.00852339	0.060467	0.469196	-0.0910705	0.0735261	0.165154	0.0113182	0.0855224	0.25365	0.091922	-0.0807759	-0.0541838
BnaA03g46550D	black	-0.283404	-0.320086	-0.0332291	-0.186442	0.170687	-0.358701	-0.167313	-0.084059	0.151689	-0.0663107	0.288662	-0.159521	-0.166019	-0.0487912	-0.117542	-0.114799	-0.162756	-0.0303869	-0.0713104	0.0880133	-0.477982	-0.238069	-0.269667	0.156521	-0.191449	-0.0805692	0.00052768	-0.0575476	0.0833099	-0.0822895	0.0425277	-0.0118508	0.285177	0.805144	0.154245	0.514581	0.0111216	-0.126254	0.2081	-0.116279	0.245595	0.164764	-0.0714408	0.338887	0.47592	0.426062	0.0734182	0.128086
BnaA09g42140D	black	0.0121362	0.0370405	-0.198531	-0.240418	0.0020032	-0.358237	-0.188947	-0.29754	-0.117692	-0.12611	-0.0279376	-0.191557	-0.238045	-0.0150443	-0.279731	-0.298095	-0.205664	-0.0510913	-0.0838059	-0.114941	-0.0733838	0.35431	0.213061	0.260346	0.56254	0.394731	0.0994798	0.0188389	0.00649606	0.0782393	0.0501694	0.272309	-0.00940399	0.422695	0.368696	0.285299	0.196738	0.529596	0.62203	0.218315	0.0680696	0.164394	-0.128257	-0.220351	-0.122949	-0.139497	-0.106706	0.0618777
BnaC06g37280D	black	-0.139309	-0.0758526	-0.0283691	-0.108191	0.114003	-0.202822	-0.165566	-0.14455	0.0304685	-0.0755123	0.0756239	-0.0646442	-0.0821255	-0.0124	-0.0727455	-0.0394549	-0.0124669	-0.159719	-0.154679	-0.133754	-0.180765	0.00747701	-0.0836168	0.0831833	0.140506	0.0682353	0.0436301	-0.0927369	-0.114772	-0.114044	-0.0309548	-0.0119164	-0.0619628	0.663671	0.00912626	0.234279	-0.0407977	0.080226	0.358628	0.489186	0.450303	0.163484	0.0848285	-0.0228594	0.150202	0.165592	-0.070402	-0.00324078
BnaA10g04680D	black	-0.00831042	0.0564728	-0.340665	-0.25198	-0.0669841	-0.356801	-0.121681	-0.205934	0.0393076	-0.210458	0.0919349	-0.207907	-0.257571	-0.163394	-0.252286	-0.278987	-0.256727	0.374145	0.00631166	-0.000873822	-0.0673441	0.269257	0.533538	0.0872069	0.194612	0.149155	-0.0600066	0.0268219	0.0781784	0.45239	0.540925	0.378499	-0.0748699	0.608218	0.119616	0.175617	-0.0312396	0.169208	0.287241	0.0906914	0.0526749	0.163325	-0.0991946	-0.138145	-0.141611	-0.0529435	-0.0850556	-0.0064228
BnaC08g45710D	black	-0.172802	-0.267862	0.115651	-0.100857	0.319228	-0.264823	-0.0851828	-0.0525698	0.334783	0.132489	0.398341	-0.142523	-0.092412	0.127801	-0.157352	-0.147299	-0.208	-0.138161	-0.22828	-0.0766456	-0.443257	-0.224512	-0.240197	0.19508	-0.0874076	-0.0237587	0.143245	-0.00572376	-0.104535	-0.0515912	0.0646639	0.156069	0.191348	0.860118	0.325815	0.657823	0.299105	0.113715	0.416861	-0.15475	0.132882	0.162587	0.0302788	0.153823	0.437976	0.199712	0.0104322	0.0175956
BnaC09g49650D	black	0.261558	0.383884	-0.149498	-0.0560826	0.0439048	-0.137224	-0.0687701	-0.256254	-0.0692925	-0.162807	-0.228195	-0.110568	-0.186748	-0.177484	-0.149647	-0.130026	-0.134526	0.181028	0.281403	0.12593	0.282815	0.505504	0.412728	-0.0757284	0.300244	0.0934972	-0.149217	-0.157755	0.0624968	0.119017	0.137599	0.314814	-0.196047	0.588879	-0.00834641	-0.00462958	-0.103455	0.25441	0.280549	0.149433	-0.140513	0.161842	0.0384252	-0.128382	-0.29594	-0.371163	-0.216772	-0.100209
BnaA05g28010D	black	-0.10622	-0.28524	0.00438881	-0.231833	0.273179	-0.380157	-0.150931	-0.282093	0.306321	0.0650756	0.341952	-0.111059	-0.138678	0.170466	-0.209066	-0.265765	-0.22458	-0.0211596	-0.27153	-0.134417	-0.450074	-0.201345	-0.0738122	0.0144453	-0.173463	-0.210042	0.206876	0.123767	0.244071	0.183442	0.28696	0.34449	0.507496	0.695396	0.3778	0.665448	0.267916	0.0822344	0.462533	-0.12525	0.140977	0.16098	-0.0292582	0.117568	0.415562	0.365953	-0.219552	-0.075377
BnaC06g39880D	black	-0.0337248	-0.23441	0.240024	-0.093485	0.24042	-0.222533	-0.194962	-0.131971	0.309498	0.0191608	0.340665	-0.132363	0.0546162	0.0788842	-0.0189904	-0.184023	-0.165568	-0.111351	-0.230805	-0.0738538	-0.431442	-0.281205	-0.213723	0.00222744	-0.144488	-0.168635	0.0454829	-0.0161869	-0.175172	0.000104385	0.0848445	0.18135	0.134067	0.83565	0.176123	0.494178	0.0987396	-0.0991673	0.361043	-0.106895	0.134346	0.160911	0.210533	0.162087	0.42042	0.186032	-0.0659693	-0.0632426
BnaC02g45090D	black	-0.173176	-0.244774	0.0378054	-0.1326	0.180905	-0.285345	-0.129826	-0.0480615	0.230417	-0.00470134	0.312922	-0.149814	-0.104394	-0.00549485	-0.160285	-0.170303	-0.169496	-0.0744249	-0.177769	-0.0284219	-0.404028	-0.183302	-0.158686	0.154653	-0.0898017	-0.0203994	0.0235448	-0.0151054	-0.100304	0.0340217	0.08898	0.101134	0.13278	0.855493	0.208671	0.519658	0.0735662	-0.0234288	0.315207	-0.135086	0.1392	0.157754	0.0200273	0.157231	0.370172	0.190715	0.127611	0.173641
BnaA08g08860D	black	0.00255737	0.0832661	-0.179479	-0.14484	0.0992135	-0.272897	-0.0201577	-0.310149	-0.0959644	-0.133014	0.00126706	-0.220381	-0.297603	-0.121819	-0.30774	-0.29449	-0.283771	0.0634202	0.127406	-0.0271702	-0.0145734	0.297542	0.206028	0.18637	0.21251	0.0326761	-0.0603535	-0.137579	0.0314304	0.025573	0.0865352	0.247228	-0.0787132	0.528904	0.174555	0.230762	0.239539	0.364436	0.261959	-0.12852	-0.182789	0.156675	-0.143704	-0.0558328	-0.0444932	-0.0721744	-0.24132	-0.0916142
BnaA02g11890D	black	-0.11926	-0.149409	0.0525441	-0.0678814	0.164922	-0.23089	-0.137782	0.07125	0.219249	-0.0330829	0.305942	-0.190685	-0.0940533	-0.081557	-0.0344436	-0.0805728	-0.164847	-0.272227	-0.443777	-0.328376	-0.338975	-0.102271	-0.0373035	0.0650166	0.314135	0.347472	-0.12943	-0.228568	-0.220907	0.133502	0.0897027	0.153215	0.208484	0.44111	0.305184	0.376731	0.0316205	0.0563492	0.657527	0.211718	0.367485	0.155897	0.110302	-0.173739	0.228733	0.105046	0.182165	0.111588
BnaA04g16960D	black	-0.252468	-0.320488	0.0444434	-0.124879	0.201257	-0.284027	-0.133881	-0.114158	0.189938	-0.0211294	0.269381	-0.149426	-0.100071	0.00430847	-0.131519	-0.154113	-0.179348	-0.104682	-0.191815	-0.0611249	-0.481809	-0.312091	-0.260544	0.0760776	-0.158456	-0.132415	0.109527	0.0790461	-0.143725	-0.0301617	0.0459912	0.0203481	0.139353	0.815342	0.155467	0.456504	0.0292552	-0.125294	0.266402	-0.153214	0.136302	0.155861	0.0391031	0.227901	0.449281	0.255778	-0.0676611	-0.0596796
BnaA03g50760D	black	0.0919926	0.145058	-0.099982	-0.117554	0.048779	-0.181842	-0.108801	-0.202929	0.050478	-0.101879	0.0209134	-0.124874	-0.103142	-0.0679973	-0.181607	-0.183475	-0.12965	0.1433	0.00896486	-0.0281232	0.0488772	0.290539	0.298916	0.209026	0.33241	0.212926	-0.0636081	-0.080092	-0.0621587	0.133086	0.217298	0.23725	-0.117978	0.810179	0.0871251	0.180525	-0.0235293	0.25132	0.430798	0.143116	-0.0056902	0.15489	0.0498313	-0.157296	-0.138095	-0.217979	-0.159478	-0.0954482
BnaC03g08630D	black	0.0670559	-0.0326589	0.158215	-0.0501603	0.313879	-0.230675	-0.133823	-0.128238	0.26884	0.148908	0.342804	-0.107667	-0.0619201	0.196532	-0.191542	-0.262011	-0.181978	-0.0954363	-0.175093	-0.112024	-0.254729	0.0192568	-0.0501745	0.237403	0.0828126	0.0799436	0.173046	-0.119957	0.0793215	-0.0468379	0.111283	0.230633	0.118678	0.503594	0.280311	0.496942	0.231342	0.304334	0.375435	-0.153452	0.0848513	0.153721	0.051516	0.0314684	0.262739	0.486424	-0.0896283	-0.0270359
BnaA03g00580D	black	-0.12396	-0.152855	-0.00208371	-0.130399	0.166339	-0.270084	-0.120701	-0.113569	0.148775	-0.0316302	0.228434	-0.153855	-0.124561	-0.0256659	-0.172776	-0.180208	-0.174472	-0.042482	-0.0774981	0.00636075	-0.303216	-0.0799516	-0.0976879	0.102009	-0.00496763	-0.00712295	0.00057542	-0.0349413	-0.0849035	-0.00819293	0.0606805	0.110479	0.117278	0.930643	0.224716	0.443791	0.0148104	0.0173601	0.380289	-0.05932	0.0936184	0.153426	0.00602046	0.119197	0.26131	0.0759659	-0.0335694	-0.00779373
BnaC09g37170D	black	-0.168211	-0.130128	-0.291058	-0.234818	0.00153312	-0.34187	-0.0487457	-0.204477	-0.0463684	-0.0935369	0.080681	-0.156359	-0.250473	-0.00858699	-0.269134	-0.281746	-0.271059	0.106454	0.0266522	-0.065108	-0.208339	0.0736968	0.200085	0.0372732	0.0987913	-0.00251578	0.203729	0.0677611	-0.0602076	0.19623	0.198918	0.192739	-0.110008	0.490251	0.107649	0.201876	0.0450702	0.20164	0.186323	-0.10569	-0.0667742	0.151941	-0.135757	0.010329	0.0445482	-0.0705371	-0.189827	-0.164577
BnaC04g12110D	black	-0.00589742	-0.0125081	-0.0465773	-0.114047	0.203413	-0.273106	-0.0295088	-0.158241	0.167238	0.0461882	0.221752	-0.182287	-0.180045	0.0274073	-0.268165	-0.253241	-0.253557	-0.0642177	-0.133398	-0.119252	-0.175225	0.134336	0.103239	0.175486	0.162395	0.0856898	0.139512	0.116203	-0.0163948	0.08361	0.147153	0.2735	0.0284796	0.888173	0.279105	0.474617	0.183704	0.323957	0.491436	-0.0573694	-0.0221894	0.151645	-0.0418988	-0.113305	0.0928906	-0.0397709	-0.0754684	0.0284996
BnaC03g67040D	black	-0.198855	-0.299848	-0.177562	-0.355746	0.166272	-0.608532	-0.265587	-0.257826	0.121845	-0.0496019	0.331116	-0.28691	-0.348476	0.0703535	-0.312313	-0.356876	-0.355564	0.205496	-0.00189766	0.19807	-0.555155	-0.0683912	-0.0632752	0.0474189	-0.0576439	0.0244891	0.270015	0.189695	0.19029	0.12147	0.261	0.314765	0.422087	0.662886	0.443708	0.703831	0.36168	0.25923	0.432781	-0.105773	0.203049	0.150381	-0.284268	0.270406	0.30183	0.471906	-0.0886803	0.0094273
BnaC04g05690D	black	-0.403765	-0.476565	-0.19525	-0.346185	0.107181	-0.602313	-0.250508	-0.0612241	0.143144	-0.0477093	0.480379	-0.292651	-0.311678	0.0442787	-0.314236	-0.370592	-0.364626	-0.0795812	-0.305089	-0.139105	-0.722345	-0.250111	-0.164349	0.165798	-0.0584293	0.122281	0.326041	0.263878	-0.0323936	0.117891	0.222711	0.149069	0.323434	0.758939	0.338903	0.695773	0.206579	0.134655	0.428509	-0.0819069	0.328717	0.150277	-0.252314	0.101968	0.421829	0.411766	0.157341	0.13972
BnaA08g22840D	black	-0.111643	-0.108373	-0.0499702	-0.149131	0.158578	-0.278391	-0.112306	-0.16008	0.122882	-0.0414735	0.174686	-0.161147	-0.156022	-0.0261178	-0.19082	-0.165149	-0.177239	0.0109431	0.0330302	0.0557796	-0.237458	0.007737	-0.0351515	0.125033	0.0414201	0.0166172	0.0192742	-0.0411536	-0.0559839	0.0065405	0.0701364	0.125268	0.126076	0.924493	0.165309	0.430239	0.087901	0.11707	0.383484	-0.105831	0.0126479	0.15007	-0.052997	0.118205	0.187909	0.0236028	-0.090883	-0.0447373
BnaA07g29300D	black	-0.161994	-0.257407	0.0703857	-0.112363	0.253846	-0.278494	-0.104067	-0.0970693	0.265489	0.0507701	0.352286	-0.147956	-0.105654	0.0491957	-0.158355	-0.162631	-0.190997	-0.0688944	-0.173828	-0.0391072	-0.441098	-0.2459	-0.197139	0.0426859	-0.12996	-0.121327	0.0671611	0.00786938	-0.0746208	0.016008	0.113742	0.146031	0.171098	0.885109	0.389157	0.566383	0.0915992	-0.0298409	0.398872	-0.127255	0.138912	0.148919	0.0268341	0.164607	0.413924	0.212233	-0.0398577	-0.0156331
BnaA10g08240D	black	0.176605	0.128213	-0.135671	-0.203873	0.0574182	-0.274801	-0.128933	-0.211045	0.0448075	0.0018481	-0.0100397	-0.119075	-0.167796	0.0930661	-0.240702	-0.26431	-0.170199	0.0931396	0.0152391	-0.0487426	0.0514359	0.357204	0.337326	0.0684022	0.332805	0.266706	0.133565	-0.0496381	0.0654195	0.160878	0.167346	0.463038	-0.0369559	0.430722	0.429768	0.325359	0.225601	0.481283	0.526859	0.424465	0.197315	0.148509	-0.0476483	-0.199985	-0.169331	-0.216033	-0.107583	-0.0265728
BnaC05g39590D	black	-0.174114	-0.0787526	-0.0317065	-0.00738217	0.184128	-0.179405	-0.0307205	-0.15463	0.0453131	-0.11404	0.168963	-0.182551	-0.197899	-0.166489	-0.221876	-0.176357	-0.226433	-0.118998	-0.121443	-0.173302	-0.244198	-0.11182	-0.0301647	0.0712927	-0.0258203	-0.131483	-0.0833243	-0.0515078	-0.174141	-0.00739574	0.0565926	0.0196861	-0.104238	0.676239	0.0346442	0.196274	-0.00689203	-0.0716174	0.175608	-0.078361	0.02452	0.146991	0.0388834	0.0471778	0.226355	0.086475	-0.191567	-0.178964
BnaA09g36420D	black	0.0934799	0.132567	-0.14385	-0.106401	0.220157	-0.280266	0.0730134	0.00110837	0.17824	0.151907	0.210224	-0.167678	-0.307029	0.0579042	-0.39479	-0.320149	-0.291695	-0.0284238	-0.0234288	-0.0721326	-0.00207595	0.373939	0.263846	0.289983	0.193099	0.302761	0.108645	-0.112184	0.171138	0.235097	0.184827	0.427865	0.189454	0.562458	0.507031	0.540879	0.280151	0.566544	0.470979	0.0749863	0.0653076	0.146026	-0.179984	-0.194893	-0.0626451	-0.0944131	0.137365	0.190676
BnaC08g05320D	black	0.241039	0.164984	-0.031179	-0.126389	0.12038	-0.117828	-0.024948	-0.271066	0.04026	0.0372858	-0.0892745	-0.0714832	-0.0733321	0.0759682	-0.280713	-0.311793	-0.20863	-0.106096	0.0581736	-0.0717351	0.184055	0.387582	0.146517	0.0281551	0.165968	-0.00789332	-0.0198734	-0.194094	0.282718	-0.0294771	-0.0336503	0.361526	0.12488	0.589179	0.242015	0.309523	0.0963835	0.350932	0.389596	-0.172624	-0.274013	0.144836	-0.012618	-0.142753	-0.0331847	-0.221398	-0.15688	0.0361322
BnaC03g40710D	black	0.216795	0.153221	0.0173186	-0.0635634	0.279323	-0.159245	0.0477915	-0.116897	0.351061	0.23465	0.225916	-0.0411832	-0.107813	0.215922	-0.228887	-0.22096	-0.199162	0.0804582	-0.00597877	-0.0326054	0.0160844	0.280087	0.29194	0.0765599	0.246635	0.136878	0.182882	-0.0816574	0.0553736	0.236994	0.316945	0.534424	0.0306153	0.747021	0.45466	0.538406	0.323166	0.555183	0.62194	-0.0796477	-0.146223	0.144258	0.0270277	-0.172309	-0.0577656	-0.238766	-0.0433617	0.0701181
BnaA09g30560D	black	0.0205769	-0.0669591	-0.03556	-0.129912	0.185395	-0.23457	-0.0689487	-0.0949869	0.37537	0.0724149	0.321838	-0.0916287	-0.08302	0.081632	-0.138906	-0.132895	-0.105558	0.212738	-0.11875	-0.0359379	-0.209656	-0.0230898	0.214494	0.0412778	-0.0631848	-0.0532311	0.0687746	-0.0173931	0.086071	0.323368	0.478211	0.37803	0.0751078	0.869804	0.265195	0.474063	0.0635155	0.0822033	0.365488	-0.132055	-0.00177425	0.143562	0.0526679	0.00678347	0.153863	0.0177418	-0.0382054	-0.0113622
BnaC08g32510D	black	0.124142	0.312133	-0.302851	-0.174954	-0.172457	-0.0903576	-0.0698497	-0.316035	-0.317133	-0.256693	-0.414697	-0.101071	-0.129755	-0.175672	-0.216144	-0.157671	-0.0589214	0.194992	0.343153	0.140297	0.414052	0.633889	0.389414	0.135152	0.606789	0.343937	-0.197559	-0.217849	0.0171102	-0.0647794	-0.0363578	0.0708939	-0.251156	0.398446	-0.0532374	-0.173779	-0.119543	0.397839	0.279707	0.139765	-0.213181	0.142432	-0.0832945	-0.158569	-0.413694	-0.341615	-0.262078	-0.0995295
BnaC02g37290D	black	-0.209384	-0.317098	0.0032244	-0.20821	0.21119	-0.408165	-0.183082	-0.175355	0.164769	-0.0273103	0.313345	-0.201338	-0.201491	0.0198332	-0.217817	-0.241173	-0.229779	-0.126794	-0.218564	-0.0698093	-0.511069	-0.205056	-0.219557	0.151961	-0.125984	-0.0749503	0.100738	0.0617703	-0.00981017	0.0265804	0.0649816	0.170481	0.600983	0.749887	0.227636	0.641614	0.241473	0.0554775	0.422531	-0.17541	0.123886	0.141342	-0.110513	0.155185	0.408642	0.283576	0.0140368	0.129473
BnaA06g35220D	black	-0.0578243	-0.168937	0.0554675	-0.0995557	0.261851	-0.265981	-0.0694771	-0.0588088	0.405214	0.112824	0.421039	-0.149357	-0.0915173	0.0987163	-0.137632	-0.152409	-0.183529	0.121886	-0.173864	-0.0389517	-0.376914	-0.163868	0.0308555	0.0464171	-0.102828	-0.0752963	0.139715	0.0414297	-0.0599879	0.207176	0.383697	0.326061	0.119171	0.917708	0.281738	0.576907	0.171824	0.0762491	0.40436	-0.18541	0.0321886	0.140789	0.0635499	0.0780874	0.280417	0.0841318	-0.00453668	-0.00322545
BnaA07g27130D	black	-0.343225	-0.421942	-0.0470001	-0.234324	0.118113	-0.461687	-0.225147	-0.0469959	0.0759184	-0.0815723	0.369304	-0.240239	-0.225737	-0.0366047	-0.192687	-0.25399	-0.267933	-0.100848	-0.183557	0.00637869	-0.639686	-0.290707	-0.319843	0.108379	-0.0535183	0.0475704	0.0839205	0.059198	-0.109745	-0.0859563	0.0127426	0.0324575	0.197339	0.655118	0.303085	0.580627	0.208664	0.0143243	0.32405	-0.127433	0.286619	0.140647	-0.153711	0.240387	0.465276	0.351662	0.203547	0.245397
BnaA01g14090D	black	-0.194827	-0.413452	-0.122393	-0.426515	-0.085577	-0.504981	-0.40969	-0.399131	-0.0448809	-0.237266	0.231505	-0.207703	-0.103005	0.041123	-0.15029	-0.311225	-0.115331	0.0157649	-0.159027	-0.0894276	-0.522419	-0.144932	-0.101821	0.022102	-0.0163673	-0.162028	0.137238	0.192644	-0.0635141	0.0709489	0.180524	0.179954	0.303607	0.652985	0.277214	0.468352	0.146739	0.0989452	0.360601	-0.226541	-0.00990249	0.139766	-0.134966	0.0899417	0.286523	0.180337	-0.107433	0.0693405
BnaC01g11010D	black	0.00102805	-0.10134	-0.0696229	-0.160831	0.281807	-0.364714	-0.0178228	0.0733377	0.470007	0.231196	0.450515	-0.146604	-0.212216	0.180908	-0.229863	-0.202996	-0.252487	0.167883	-0.0382057	0.0364249	-0.311731	0.0116548	0.138407	0.0233789	-0.0889247	0.10617	0.264104	0.00770135	0.307209	0.282828	0.460716	0.461794	0.294766	0.724089	0.420482	0.725715	0.234749	0.285853	0.40014	-0.19594	0.0876711	0.139373	-0.123911	0.0807946	0.2269	0.176692	0.210331	0.196155
BnaC07g15130D	black	-0.254623	-0.278281	-0.0140589	-0.126768	0.16005	-0.225995	-0.0871482	-0.0947726	0.183556	-0.0179594	0.261601	-0.0125702	-0.0773027	0.0253982	-0.168529	-0.14641	-0.156196	-0.0279484	-0.129087	-0.0334216	-0.385603	-0.259814	-0.172734	0.0706739	-0.16411	-0.155584	0.0187784	0.0147977	-0.0920192	0.00650572	0.10261	0.0026192	0.0763266	0.867986	0.116309	0.39679	-0.0124044	-0.147963	0.20629	-0.15625	0.101008	0.139054	0.0122759	0.191909	0.386868	0.247404	-0.0839109	-0.0791178
BnaC05g05030D	black	0.101343	0.155632	-0.364052	-0.302871	-0.123035	-0.382324	-0.199363	-0.359541	-0.108041	-0.274695	-0.0444415	-0.217573	-0.278517	-0.15519	-0.238231	-0.279562	-0.233185	0.422894	0.134535	0.0850128	0.0494586	0.442822	0.578279	0.0326721	0.306197	0.152405	-0.088389	-0.0208371	0.170151	0.355272	0.466864	0.441669	-0.0944811	0.486424	0.119822	0.114029	0.102582	0.33055	0.311477	0.176308	0.00480259	0.138729	-0.160532	-0.171286	-0.295373	-0.0900034	-0.21272	-0.0481345
BnaC03g17630D	black	-0.120133	-0.208092	-0.00749974	-0.142176	0.256918	-0.347726	-0.0167559	0.0286694	0.381192	0.114027	0.531273	-0.195679	-0.17348	0.0827927	-0.271242	-0.329473	-0.341608	0.0945004	-0.261758	-0.114404	-0.451187	-0.144028	0.070803	0.167791	-0.0670374	0.0812793	0.11115	0.0305776	-0.0368893	0.263207	0.440216	0.362041	0.315701	0.717735	0.240049	0.628799	0.338113	0.163957	0.39735	-0.106709	0.202927	0.138599	-0.0401759	-0.00234549	0.281497	0.266421	0.0734538	0.0251227
BnaC03g62730D	black	0.177487	0.253203	-0.146013	-0.142481	0.123619	-0.277293	-0.0785	-0.345082	-0.0953252	-0.112564	-0.102009	-0.221748	-0.305726	-0.0946611	-0.297798	-0.284397	-0.252105	0.062904	0.153706	0.0185429	0.123954	0.478415	0.286598	0.0406471	0.353018	0.150642	-0.0867467	-0.181177	0.135096	0.0357941	0.0555871	0.364696	-0.0770039	0.502292	0.171114	0.264438	0.359462	0.522574	0.408106	0.126833	-0.0410931	0.138427	-0.146897	-0.170176	-0.198377	0.0487914	-0.208868	0.033572
BnaC05g32070D	black	0.0297474	0.0152333	-0.0916322	-0.111592	0.140975	-0.212516	-0.0383605	-0.136735	0.24688	0.0226223	0.204979	-0.120516	-0.116931	0.0171691	-0.180319	-0.151704	-0.162401	0.181765	-0.0768761	-0.0450855	-0.117659	0.0899364	0.269594	0.0567609	0.0910916	0.022243	0.0612444	0.0244147	-0.0346863	0.24155	0.381634	0.334415	-0.0355621	0.884791	0.227498	0.354814	0.0128972	0.150176	0.397036	-0.114581	-0.0856201	0.138377	0.0248591	-0.077897	0.0311415	-0.11613	-0.119786	-0.0786393
BnaC04g28680D	black	0.0590714	-0.0820287	0.253083	-0.00514056	0.205654	-0.0623919	-0.127308	-0.114456	0.268809	0.0456899	0.257845	-0.148722	0.128308	0.0776405	0.059928	-0.103043	-0.129637	0.134928	-0.0197582	0.14431	-0.215767	-0.163637	-0.123937	0.121339	-0.156734	-0.198383	0.0787524	-0.0553012	-0.17423	-0.0860924	0.111438	0.0831169	-0.0420401	0.717483	0.052216	0.297672	-0.0252408	-0.0731066	0.16794	-0.196519	-0.0505	0.136079	0.261459	0.258702	0.285376	0.0572956	-0.112802	-0.118433
BnaA10g24570D	black	-0.187128	-0.315976	0.028742	-0.208167	0.188582	-0.403999	-0.200127	-0.1327	0.20268	-0.00543223	0.373686	-0.206909	-0.161639	0.0465215	-0.222913	-0.264734	-0.245495	-0.100188	-0.226505	-0.0707394	-0.529627	-0.212401	-0.202702	0.0736455	-0.0666657	-0.0436151	0.109232	0.0806845	-0.0591121	0.0214544	0.102103	0.193167	0.266685	0.899546	0.291574	0.657374	0.255329	0.0826194	0.453597	-0.106671	0.168934	0.135716	-0.0757657	0.106493	0.387157	0.261873	0.0911539	0.185545
BnaA02g05810D	black	0.342737	0.247944	-0.110406	-0.23786	0.0344853	-0.314403	-0.20086	-0.342614	-0.065716	-0.122369	-0.101276	-0.141807	-0.210149	-0.00754219	-0.288567	-0.323677	-0.210928	0.140035	0.130319	0.108172	0.145171	0.537775	0.331	0.0327985	0.302559	0.17478	-0.108839	-0.151278	0.310752	0.0627059	0.118863	0.588565	0.0479855	0.454637	0.298842	0.320647	0.375557	0.502418	0.44244	0.237155	0.000632448	0.135581	-0.09281	-0.165448	-0.239601	-0.190548	-0.12802	0.0764333
BnaA09g10410D	black	-0.189451	-0.248466	0.047196	-0.10274	0.215597	-0.230864	-0.0792327	-0.0978387	0.218587	0.0176653	0.295393	-0.107426	-0.0877215	0.0183488	-0.152798	-0.143277	-0.166133	-0.112936	-0.177154	-0.0711484	-0.386554	-0.244262	-0.186782	0.058147	-0.135111	-0.135217	0.0191537	-0.0153664	-0.099298	0.0354941	0.0606267	0.0774438	0.138283	0.892664	0.246817	0.474184	0.0363331	-0.0919012	0.338667	-0.107288	0.129171	0.134963	0.0366172	0.144102	0.385278	0.198023	-0.0681837	-0.0487235
BnaA06g09420D	black	-0.253131	-0.270013	-0.169802	-0.242961	-0.0199679	-0.380191	-0.20524	-0.158145	-0.0154314	-0.188141	0.153941	-0.178695	-0.200908	-0.105218	-0.150217	-0.175128	-0.180662	0.399	0.136779	0.441961	-0.40538	-0.144962	-0.0343615	0.044271	-0.0967583	-0.0625979	-0.00391488	0.0162517	-0.106951	0.111762	0.18026	0.0581145	0.0776514	0.524587	0.101365	0.300213	0.055304	-0.0775915	0.119792	-0.106942	0.14742	0.134339	-0.13177	0.434465	0.25022	0.238942	0.0428359	0.13899
BnaC05g28500D	black	-0.0825625	-0.0851267	-0.0323416	-0.12256	0.122856	-0.227824	-0.112763	-0.136979	0.112178	-0.0569025	0.160253	-0.129416	-0.106762	-0.0372904	-0.155426	-0.14949	-0.146762	-0.0146073	-0.0602884	-0.0194221	-0.207895	-0.0153783	-0.00382707	0.0711432	0.0215633	-0.0171245	-0.012429	-0.0359557	-0.10392	0.0389038	0.0819447	0.121137	-0.00930548	0.928417	0.12245	0.335621	-0.016939	0.0235321	0.335013	0.00302973	0.0663065	0.134324	0.0210624	0.0396567	0.152185	-0.00156665	-0.0942608	-0.0759057
BnaC03g24420D	black	-0.164075	-0.253425	0.170686	-0.0218899	0.277414	-0.144838	-0.049016	-0.0648891	0.272891	0.0687123	0.300598	-0.0807953	-0.0148859	0.0453708	-0.100035	-0.105743	-0.118674	-0.153436	-0.1705	-0.0481503	-0.391594	-0.335769	-0.296702	0.0311501	-0.211875	-0.211193	0.0265614	-0.0426748	-0.131376	-0.0597228	-0.0058954	0.0223968	0.163883	0.771883	0.170938	0.454234	0.048379	-0.164445	0.254	-0.164517	0.119866	0.134093	0.123533	0.234375	0.471686	0.241565	-0.0565085	-0.0422122
BnaC09g37830D	black	-0.0228322	-0.0750415	-0.0297732	-0.10511	0.215553	-0.266555	-0.0616676	-0.088952	0.359288	0.0361052	0.389583	-0.185309	-0.144454	0.0110377	-0.190976	-0.175641	-0.236661	0.174008	-0.170643	-0.0885118	-0.287753	-0.0526637	0.219116	0.0781938	-0.0427455	-0.0249713	0.0339248	0.0288152	-0.0494727	0.334067	0.485502	0.394545	0.0893508	0.841606	0.216247	0.483202	0.202528	0.100519	0.392665	-0.143204	0.0227409	0.133301	0.0298022	-0.0453844	0.157301	0.0931848	-0.0586041	-0.0492035
BnaC07g20530D	black	-0.032173	-0.189246	0.0674019	-0.12233	0.273298	-0.297639	-0.0738588	-0.0233311	0.467735	0.168895	0.49092	-0.155196	-0.0906448	0.165412	-0.149797	-0.198665	-0.22152	0.177576	-0.180886	-0.0228371	-0.41515	-0.16356	0.0520581	0.0422688	-0.120908	-0.0519264	0.217526	0.0621035	-0.0330152	0.246803	0.463789	0.411103	0.151099	0.886055	0.32458	0.659833	0.260683	0.15343	0.426937	-0.205681	0.0364966	0.132715	0.044516	0.0686029	0.274667	0.0873679	0.0718797	0.0652313
BnaC04g04080D	black	-0.292004	-0.337754	0.0181238	-0.125682	0.16919	-0.278648	-0.132526	-0.0797312	0.157882	-0.0499518	0.322275	-0.153367	-0.102455	-0.0336279	-0.111275	-0.141146	-0.17056	-0.0962649	-0.189707	-0.0513325	-0.498169	-0.342111	-0.272247	0.0704755	-0.189307	-0.149219	0.0384579	0.04176	-0.150456	-0.0460431	0.047839	-0.0410909	0.127895	0.837967	0.126685	0.42267	-0.0176999	-0.195691	0.221658	-0.155775	0.168577	0.132618	0.0149693	0.234778	0.450083	0.277832	-0.0455213	-0.0642171
BnaA03g41870D	black	-0.27762	-0.304659	-0.19742	-0.357478	0.0704835	-0.594254	-0.328952	-0.454323	-0.157391	-0.234096	0.137688	-0.3297	-0.371338	-0.0604814	-0.291566	-0.325887	-0.350568	0.159178	0.154367	0.266336	-0.533226	-0.0665394	-0.159074	0.0589866	0.0102592	-0.0930186	0.195421	0.26201	-0.00933621	-0.0448253	0.0299539	0.133829	0.27187	0.609064	0.237453	0.496246	0.44529	0.238659	0.350118	-0.0240058	0.146024	0.132218	-0.307328	0.322904	0.232622	0.328391	-0.298756	-0.112645
BnaC09g06450D	black	-0.100469	-0.138631	0.047472	-0.110679	0.222923	-0.270216	-0.119068	-0.130743	0.192746	0.0114359	0.291274	-0.157005	-0.13163	0.0187713	-0.167574	-0.192377	-0.183089	-0.0876733	-0.179725	-0.0755993	-0.320775	-0.076548	-0.0923402	0.154034	0.0106587	0.0027575	0.0434093	-0.0155143	-0.078625	-0.00781899	0.0828007	0.167499	0.139061	0.932494	0.185053	0.510953	0.190123	0.117962	0.441702	0.0194043	0.151233	0.1321	0.00262795	0.0297026	0.243309	0.119523	-0.0357337	0.0191405
BnaC07g44260D	black	-0.133212	-0.0889371	-0.140897	-0.184392	0.032028	-0.270423	-0.143846	-0.213583	-0.0412637	-0.136881	-0.00948406	-0.155782	-0.174561	-0.082787	-0.15475	-0.12003	-0.164239	0.378698	0.466011	0.575568	-0.163628	0.0407154	-0.0378239	0.0169832	-0.0599848	-0.0858842	0.0116245	-0.0461834	-0.0465707	-0.0276543	0.025517	0.0151542	0.00857413	0.713582	0.0926738	0.24347	0.000330454	0.030614	0.127223	-0.105485	-0.044654	0.131988	-0.116047	0.489769	0.1045	-0.0149107	-0.139753	-0.0785921
BnaC07g28370D	black	0.0416612	0.00473462	-0.0781219	-0.100829	0.208067	-0.272615	0.0190217	0.17529	0.391314	0.167912	0.406744	-0.104425	-0.17164	0.0855125	-0.216694	-0.220324	-0.203908	0.109475	-0.112232	-0.0559625	-0.167882	0.110143	0.221421	0.176235	0.0153194	0.274645	0.0842224	-0.0643953	0.264699	0.287238	0.403239	0.363052	0.0305566	0.682935	0.371076	0.519435	0.0730557	0.215808	0.289049	-0.181628	0.0667758	0.13151	-0.0821312	-0.0484504	0.1323	0.097751	0.204281	0.0464946
BnaC03g50550D	black	-0.222039	-0.228668	-0.141056	-0.247153	0.0260103	-0.409856	-0.24976	-0.302987	-0.158204	-0.225302	0.0737373	-0.272253	-0.229951	-0.112783	-0.0850145	-0.241569	-0.271266	0.0882521	0.152971	0.218019	-0.384531	-0.0949264	-0.174877	-0.00355842	-0.0968906	-0.164864	0.12824	0.0566039	-0.025937	-0.123812	-0.0659359	-0.0393644	-0.00308186	0.615058	0.0303089	0.244452	-0.0161667	-0.0231617	0.0906191	-0.170047	0.0402134	0.131379	-0.146628	0.346011	0.249705	0.213778	-0.218393	-0.151762
BnaA03g49360D	black	-0.339715	-0.393346	0.0101465	-0.147378	0.15788	-0.324984	-0.151851	-0.00315652	0.160245	-0.045167	0.365801	-0.173316	-0.123107	-0.025138	-0.124956	-0.159001	-0.199476	-0.118311	-0.217229	-0.0586026	-0.573166	-0.380908	-0.311682	0.101397	-0.201655	-0.0718903	0.088205	0.07597	-0.167147	-0.0617362	0.0366196	-0.0417014	0.102847	0.775925	0.114327	0.447515	0.0223726	-0.192246	0.182012	-0.165369	0.236445	0.13085	-0.0167089	0.249134	0.494607	0.330957	0.028974	-0.0657405
BnaA10g22750D	black	-0.193739	-0.27085	0.102414	-0.0763879	0.239143	-0.238241	-0.110986	-0.0673719	0.242656	0.0284545	0.340001	-0.130764	-0.0743804	0.0232463	-0.118758	-0.139249	-0.165791	-0.103561	-0.180385	-0.0403569	-0.451999	-0.310453	-0.254847	0.0512366	-0.175418	-0.147034	0.0535412	0.00678587	-0.131512	-0.0256186	0.0496403	0.0457451	0.113286	0.88793	0.22579	0.488371	0.0316063	-0.130185	0.296515	-0.158095	0.130787	0.130238	0.0551045	0.20413	0.435695	0.230971	-0.0324256	-0.0456394
BnaA06g04140D	black	0.104672	0.0168371	0.0988595	0.0686761	0.251418	-0.00285434	0.123991	0.0767776	0.566322	0.167108	0.36626	-0.0277554	0.0522956	0.0459387	0.00558016	-0.01007	-0.065079	0.270792	-0.177219	-0.0855689	-0.11253	-0.146354	0.325437	-0.024611	-0.193931	-0.149617	-0.0501504	-0.0697865	-0.0784046	0.514392	0.626667	0.387615	0.0495416	0.613967	0.170554	0.305855	-0.0441399	-0.137366	0.195858	-0.215054	-0.0735023	0.130105	0.271847	0.000566923	0.160261	-0.0595013	-0.0116934	-0.0730035
BnaA01g12870D	black	0.0885568	0.0851092	-0.104783	-0.175741	-0.00590584	-0.203658	-0.135101	-0.21706	-0.0120255	-0.0900811	-0.0205904	-0.0976555	-0.0955507	-0.0350553	-0.126429	-0.218987	-0.157857	0.21908	0.0943347	0.155739	0.0437854	0.311045	0.149259	0.12697	0.37544	0.233002	-0.0838531	-0.15776	0.27002	-0.0624686	0.123307	0.184959	-0.0411385	0.660126	0.144571	0.244963	0.00806191	0.292627	0.42264	0.104925	0.00929041	0.12927	-0.0534434	-0.00476076	-0.0713125	-0.0824306	0.0128555	0.206139
BnaC02g23210D	black	0.200656	0.0761555	-0.0741626	-0.117352	0.108066	-0.142958	0.00844341	-0.127082	0.433717	0.145563	0.275882	-0.0643434	0.00504682	0.1848	-0.152257	-0.155908	-0.147583	0.340589	-0.113228	-0.119914	-0.0252447	0.157352	0.570235	-0.071868	0.124984	-0.00711987	0.197403	0.0878068	-0.00147787	0.669497	0.734641	0.612337	0.0327997	0.498264	0.298671	0.34047	0.141525	0.325762	0.488439	-0.0116279	-0.10234	0.128989	0.136995	-0.253762	-0.124234	-0.216595	-0.073135	0.0278731
BnaA10g20410D	black	-0.00998563	-0.109646	0.0321052	-0.109513	0.219206	-0.274323	-0.0611001	0.118269	0.38429	0.169934	0.431381	-0.180362	-0.119252	0.118386	-0.258225	-0.30466	-0.302415	0.00692162	-0.170008	-0.0500475	-0.307653	-0.00781965	0.0400299	0.103713	0.0261466	0.191465	0.161246	-0.0729829	0.0137722	0.14898	0.285878	0.351062	0.185312	0.79782	0.279252	0.630847	0.153594	0.235016	0.475859	-0.127038	0.0922848	0.128791	-0.0148082	-0.0171183	0.19955	0.0556688	0.335222	0.305145
BnaC03g20650D	black	-0.164679	-0.31525	0.103275	-0.122898	0.258149	-0.284804	-0.120656	-0.0969242	0.270143	0.0712536	0.374866	-0.149581	-0.090027	0.0751691	-0.135489	-0.163904	-0.185735	-0.119766	-0.203223	-0.039638	-0.490395	-0.306173	-0.281841	0.0371945	-0.179155	-0.148351	0.0644718	-0.00114149	-0.0596578	-0.00903062	0.0561217	0.134848	0.253569	0.807979	0.565985	0.617546	0.0827619	-0.0576076	0.411843	-0.181012	0.128778	0.127464	0.0139671	0.214144	0.459265	0.251573	-0.0102563	0.0293863
BnaA01g08800D	black	-0.166343	-0.348191	0.0655349	-0.197803	0.211007	-0.359309	-0.17871	-0.10703	0.29324	0.0939116	0.416628	-0.170004	-0.0764149	0.171639	-0.148115	-0.222857	-0.204284	-0.0592882	-0.218557	-0.033728	-0.537912	-0.272411	-0.217514	0.0336909	-0.154425	-0.111032	0.308796	0.180416	-0.0196231	0.0350317	0.150128	0.198868	0.254425	0.813735	0.27666	0.650023	0.201194	0.0723024	0.390259	-0.176442	0.135509	0.126374	-0.0134203	0.179858	0.421588	0.244998	0.0425839	0.0895232
BnaA09g51110D	black	-0.115003	-0.293622	0.0654124	-0.179541	0.231638	-0.235488	-0.0921342	-0.0948693	0.341846	0.227129	0.363384	0.0224457	0.0180565	0.346093	-0.172628	-0.150777	-0.104071	-0.131361	-0.20611	-0.108592	-0.367498	-0.180545	-0.16997	0.0391256	-0.0856776	-0.104709	0.359434	0.0595258	0.0410236	0.0171643	0.108584	0.217256	0.158019	0.836713	0.314011	0.63564	0.217715	0.203971	0.447137	-0.176585	0.0436385	0.126039	0.0111816	0.0775911	0.368608	0.151351	-0.039574	-0.00113966
BnaA03g41060D	black	-0.190224	-0.247738	0.0453731	-0.107835	0.191535	-0.245046	-0.109404	-0.094213	0.199581	0.00354117	0.299568	-0.13632	-0.0846085	0.0150054	-0.131077	-0.142131	-0.159242	-0.0772368	-0.159369	-0.0437305	-0.401309	-0.24069	-0.191006	0.0606626	-0.123973	-0.11924	0.0634427	0.0310907	-0.119811	-0.0158734	0.0695643	0.0578072	0.092902	0.913141	0.160533	0.451804	0.0345972	-0.0821093	0.301101	-0.13211	0.100314	0.125504	0.0311235	0.161299	0.361866	0.177539	-0.0532002	-0.0498979
BnaC06g39510D	black	-0.0193656	-0.152037	0.0304627	-0.104401	0.222759	-0.272168	-0.0614003	-0.16315	0.282739	0.14895	0.419974	-0.202507	-0.111384	0.19454	-0.266872	-0.304835	-0.289782	0.190912	-0.104955	-0.0138602	-0.363696	-0.101819	0.0809897	0.0142944	-0.0847965	-0.18332	0.367271	0.106188	-0.0739636	0.180953	0.396268	0.361671	0.0200402	0.589334	0.311498	0.492842	0.219103	0.271325	0.337566	-0.190113	-0.0330629	0.125148	0.0147844	0.056023	0.21291	0.138286	-0.0939877	-0.0169598
BnaA09g02810D	black	-0.0808231	-0.129844	0.0578359	-0.110527	0.232171	-0.271867	-0.136657	-0.204648	0.130178	0.0208732	0.222145	-0.180099	-0.142758	0.0477976	-0.164231	-0.195548	-0.19086	-0.0815443	-0.0890718	-0.00479019	-0.315381	-0.072996	-0.151685	0.0198134	0.146599	0.0204845	0.0996358	-0.0343531	-0.0931863	-0.0687221	-0.00486561	0.147714	0.107583	0.895348	0.34004	0.499463	0.164708	0.189698	0.584925	-0.0137756	0.0714273	0.124878	-0.0138829	0.073696	0.221601	0.0466449	-0.140535	-0.0644365
BnaA01g06090D	black	0.331137	0.178653	0.204559	-0.0108146	0.297794	-0.17809	-0.119951	-0.193383	0.298229	0.112009	0.229523	-0.178196	-0.0551116	0.118991	-0.0912097	-0.233425	-0.213036	0.0110413	-0.109615	-0.0424553	-0.0768586	0.172868	0.193539	-0.0270756	0.107372	-0.024681	0.143268	-0.078588	-0.0268235	0.136538	0.210917	0.553027	-0.0169934	0.780683	0.189655	0.447852	0.267056	0.342153	0.557027	-0.00628514	-0.0775673	0.124124	0.172195	-0.140795	-0.0045414	-0.189185	-0.106627	-0.0255132
BnaA06g19000D	black	-0.227859	-0.129557	0.0994516	0.178566	0.421632	-0.0999324	0.239699	0.434064	0.520426	0.258594	0.480436	-0.153943	-0.172912	-0.0633239	-0.0687618	0.0895002	-0.209763	-0.0580116	-0.152521	-0.0108488	-0.391739	-0.334233	-0.163106	0.0402713	-0.211824	0.103475	0.0633602	-0.0507771	-0.165855	0.065098	0.197984	0.024918	0.0697269	0.630791	0.079189	0.458814	-0.00173601	-0.176435	0.109174	-0.215135	0.202346	0.124078	0.0826202	0.224111	0.435669	0.214251	0.329733	0.0812208
BnaC03g74380D	black	0.215684	0.0692038	-0.0319653	-0.204422	0.198981	-0.234924	-0.0236386	-0.230072	0.182907	0.188213	0.118618	-0.0266795	-0.128294	0.263466	-0.301249	-0.260024	-0.142958	0.0269724	0.0620809	0.0170868	0.0608741	0.388534	0.154242	0.251758	0.154807	0.101565	0.132389	-0.14636	0.381576	0.0262228	0.126496	0.511522	0.449512	0.490017	0.521895	0.634258	0.494919	0.652574	0.528108	-0.116929	-0.150745	0.123763	-0.155643	-0.096369	-0.0171721	-0.0828697	-0.0120158	0.247073
BnaA05g37440D	black	-0.20939	-0.423784	0.0146876	-0.287947	0.230288	-0.601042	-0.294343	-0.19304	0.136732	0.0304492	0.436059	-0.329059	-0.303422	0.142595	-0.239601	-0.353276	-0.383629	-0.0757547	-0.166736	0.0728199	-0.737104	-0.245924	-0.332764	0.0577421	-0.162258	-0.0837326	0.431066	0.292365	0.104386	-0.065989	0.0558584	0.303491	0.360656	0.488364	0.448697	0.803956	0.544405	0.273402	0.408741	-0.242535	0.167803	0.122875	-0.236732	0.265768	0.491632	0.412015	0.111156	0.236982
BnaA04g16130D	black	-0.00542704	-0.165971	-0.12602	-0.31863	-0.030904	-0.266731	-0.186227	-0.222477	0.0454562	-0.0250245	0.0585063	0.0272484	-0.0358713	0.139482	-0.223971	-0.258533	-0.0616304	-0.0985045	-0.0584784	-0.0330168	-0.091298	0.135754	0.00275931	0.0718775	0.0219292	-0.0197644	-0.0104424	-0.145171	0.390372	0.0357472	0.0267538	0.220924	0.571139	0.547896	0.310784	0.468112	-0.00546481	0.160467	0.409091	-0.0830615	-0.00196251	0.122097	-0.137654	0.0281926	0.168312	0.0720886	0.108973	0.358781
BnaA10g30230D	black	0.00682825	0.0477036	-0.18813	-0.207703	0.0271794	-0.340629	-0.176322	-0.243392	-0.0662844	-0.112171	0.0391964	-0.17904	-0.260872	-0.0689038	-0.2763	-0.223731	-0.204179	0.0169135	0.0411657	0.0143725	-0.0660243	0.316324	0.155837	0.186411	0.273757	0.178343	0.015886	-0.0430488	0.221097	-0.0177068	0.0655013	0.233979	0.0407269	0.737033	0.306165	0.370356	0.0662382	0.360837	0.49477	0.202379	0.115229	0.121739	-0.184729	-0.0959606	-0.0557527	-0.0275629	0.0662957	0.308255
BnaC03g48590D	black	-0.135227	-0.139635	0.0572719	-0.0114575	0.227166	-0.0835074	0.0494391	-0.0399166	0.241795	0.0565691	0.212043	-0.0959421	-0.04984	-0.0320393	-0.142414	-0.064568	-0.121629	0.0140993	0.049986	0.122268	-0.210459	-0.184831	-0.144553	0.0111694	-0.177162	-0.185205	-0.117363	-0.192557	-0.071539	0.00601545	0.0467564	0.0227847	0.193136	0.822402	0.139247	0.375366	-0.0273915	-0.14612	0.233386	-0.181147	-0.00347099	0.121407	0.0611438	0.268443	0.31578	0.0857822	-0.0367222	-0.00399402
BnaA01g23520D	black	0.0330978	-0.0222743	-0.0993166	-0.181167	0.194137	-0.316102	-0.035149	-0.169776	0.133212	0.15083	0.172794	-0.153364	-0.266211	0.164626	-0.389953	-0.347833	-0.26523	-0.0412759	-0.125916	-0.0783054	-0.131681	0.249044	0.0971321	0.119309	0.294598	0.199824	0.204957	-0.108593	0.174507	0.143548	0.115526	0.419221	0.318381	0.562196	0.527066	0.656434	0.405331	0.631322	0.686661	-0.0382522	-0.0300387	0.120552	-0.207333	-0.167424	0.0310936	0.011068	0.175316	0.466644
BnaA03g21110D	black	0.114848	0.247355	-0.289217	-0.168861	-0.0479648	-0.139526	-0.0310655	-0.2801	-0.107371	-0.0705951	-0.261018	-0.0622859	-0.182316	0.00246344	-0.230263	-0.115303	-0.100046	0.298248	0.629114	0.331673	0.313665	0.513546	0.399741	-0.0263794	0.194146	0.0355929	0.109858	-0.0817483	0.094766	0.204808	0.103573	0.202416	-0.165966	0.423378	-0.0169767	0.0329785	0.075753	0.454198	0.156083	-0.032077	-0.287925	0.120406	-0.16281	0.063844	-0.318605	-0.358597	-0.249386	-0.126297
BnaC02g06080D	black	-0.175273	-0.359581	0.0623613	-0.235459	0.210742	-0.370261	-0.210392	-0.240391	0.163559	0.0184667	0.301212	-0.14926	-0.105502	0.133442	-0.177562	-0.23402	-0.189136	-0.158734	-0.208226	-0.0573912	-0.506246	-0.248508	-0.30639	0.0458177	-0.119911	-0.14009	0.150784	0.07105	0.0260983	-0.0499497	-0.00234509	0.167263	0.66238	0.700641	0.350372	0.658094	0.267609	0.0673688	0.496314	-0.151747	0.120167	0.120403	-0.0794404	0.175797	0.431034	0.27601	-0.123597	-0.0112613
BnaA08g25860D	black	0.0347792	-0.0602137	-0.0983262	-0.155658	0.200586	-0.352452	-0.0614165	-0.0368692	0.423558	0.147759	0.458579	-0.161736	-0.184688	0.153285	-0.201342	-0.255787	-0.257579	0.395283	-0.141201	-0.00859037	-0.315411	0.0209117	0.323164	-0.00358131	-0.0176217	0.0407664	0.300566	0.155497	0.152565	0.386107	0.719919	0.531184	0.114651	0.674564	0.274389	0.558733	0.222382	0.287373	0.377766	-0.150613	0.0303097	0.120402	-0.0523178	-0.0577032	0.0829545	0.118917	0.0730607	0.101947
BnaC05g23040D	black	-0.176962	-0.255631	-0.0959864	-0.239402	0.166134	-0.494435	-0.204562	-0.11415	0.186103	0.00430725	0.4154	-0.257533	-0.259777	0.0568835	-0.270709	-0.331139	-0.320894	-0.0266314	-0.211277	-0.0848269	-0.535858	-0.118841	-0.0445153	0.068294	-0.0242526	0.0480312	0.272063	0.226761	0.00441314	0.130877	0.240368	0.255957	0.16186	0.884063	0.30803	0.630172	0.193624	0.18167	0.433662	-0.139751	0.152409	0.120376	-0.172966	0.0260697	0.279659	0.315168	0.0578851	0.0962722
BnaC02g25200D	black	-0.2296	-0.366393	-0.00962052	-0.224339	0.170461	-0.467991	-0.201064	0.0359455	0.23448	0.0479996	0.460753	-0.218545	-0.206775	0.0624522	-0.205956	-0.27932	-0.272885	-0.0852456	-0.260101	-0.0308233	-0.610592	-0.228939	-0.245899	0.154481	-0.102261	0.0973588	0.197581	0.0955832	0.0357449	0.00418733	0.127709	0.169147	0.418726	0.790395	0.383752	0.735707	0.138966	0.083638	0.416247	-0.155989	0.242168	0.119402	-0.15847	0.154666	0.425591	0.324031	0.361062	0.406602
BnaA09g09700D	black	-0.158242	-0.277006	0.103589	-0.0991701	0.26568	-0.276665	-0.0972562	-0.0738402	0.271711	0.0828482	0.377677	-0.16097	-0.110165	0.0592315	-0.145502	-0.141635	-0.184589	-0.11958	-0.176384	-0.0184927	-0.466832	-0.269931	-0.264131	0.0315905	-0.166217	-0.149494	0.070305	-0.00886903	-0.0782559	-0.017293	0.04785	0.135106	0.169586	0.869057	0.458118	0.623977	0.140264	-0.00761986	0.398173	-0.141637	0.137036	0.118746	-0.00363852	0.183741	0.423495	0.223771	0.0725675	0.150102
BnaA10g13530D	black	-0.159841	-0.287696	0.0893773	-0.134044	0.252905	-0.304611	-0.126085	-0.110475	0.285871	0.0708398	0.388259	-0.163532	-0.107429	0.0958299	-0.155703	-0.180219	-0.199321	-0.0616125	-0.191751	-0.0408728	-0.481191	-0.265351	-0.200466	0.0343214	-0.142869	-0.131532	0.134025	0.0483327	-0.0919496	0.0372784	0.127297	0.194592	0.14479	0.907681	0.258171	0.616031	0.28089	0.0440816	0.397057	-0.153779	0.102348	0.118146	0.000245732	0.154615	0.386744	0.193526	-0.0132916	0.0227133
BnaA09g29020D	black	0.0696962	0.188524	-0.236098	-0.104092	0.0491243	-0.166697	0.0451527	-0.161719	-0.05884	-0.0192397	-0.0553788	-0.0736149	-0.228046	-0.0667714	-0.24981	-0.0667812	-0.13427	0.0574785	0.207161	0.0762494	0.171668	0.44482	0.266853	0.356437	0.112655	0.0799209	-0.0151024	-0.0267954	0.182685	-0.0134753	0.072038	0.214557	0.0575846	0.53293	0.344994	0.213387	-0.0172455	0.351078	0.204406	0.116098	-0.0377576	0.118041	-0.149767	-0.0866763	-0.164056	-0.168249	-0.0396084	0.164661
BnaC03g16580D	black	0.174365	0.237949	-0.123775	-0.097426	0.111257	-0.233888	-0.0903979	-0.258253	0.00897248	-0.0272953	-0.0397989	-0.173477	-0.211994	0.000318085	-0.223126	-0.168725	-0.197577	0.0616265	0.0384296	-0.028321	0.0884185	0.398317	0.33142	0.0942101	0.240947	0.096842	0.212693	0.159877	-0.0279311	0.209904	0.125709	0.353629	-0.138897	0.689589	0.0675279	0.222179	0.171777	0.464205	0.374785	0.10192	-0.129859	0.116935	-0.0529477	-0.240692	-0.238768	-0.337304	-0.217486	-0.108542
BnaA09g13800D	black	-0.145234	-0.159619	-0.0713713	-0.176344	0.114033	-0.313167	-0.151891	-0.149262	0.100316	-0.0659153	0.232662	-0.164001	-0.157241	-0.0290057	-0.183036	-0.196874	-0.182913	-0.0228841	-0.114091	-0.0369671	-0.306292	-0.0513458	-0.0493824	0.115376	-0.0218429	-0.0147863	0.0476994	0.0517719	0.00670091	0.0266605	0.110505	0.108893	0.135326	0.942993	0.146579	0.42297	0.0169194	0.0369579	0.346643	-0.0323958	0.10544	0.116137	-0.0734249	0.0513237	0.202758	0.12208	-0.0604391	-0.0230591
BnaC02g04450D	black	0.0619239	-0.0661474	0.149143	-0.0571518	0.31552	-0.0824382	-0.0224774	-0.142766	0.30857	0.241637	0.258005	-0.0496419	0.0178368	0.261439	-0.0540542	0.0567897	0.00962987	-0.134429	-0.107012	-0.00552044	-0.0931197	0.0518135	-0.135028	0.244044	-0.0475641	-0.0799464	0.180285	-0.102521	0.133826	-0.122398	-0.000407115	0.238411	0.28373	0.532164	0.508373	0.57834	0.348697	0.365636	0.424614	-0.121446	-0.0227115	0.115729	0.0405207	0.0748478	0.237523	0.0477029	-0.103534	0.0291806
BnaC08g10660D	black	-0.380766	-0.239904	-0.3186	-0.232214	-0.0689184	-0.405052	-0.161017	-0.255492	-0.228712	-0.327736	0.0812786	-0.260611	-0.331809	-0.262946	-0.257311	-0.19826	-0.240639	0.0695379	-0.0966662	-0.0923985	-0.380428	-0.0694374	-0.0120922	0.176353	-0.0269398	-0.0771513	0.0421521	0.309619	-0.14007	-0.0203751	0.136159	-0.0927809	0.0444124	0.443268	-0.0431781	0.105266	-0.0327528	-0.0545324	-0.0102536	0.0287437	0.141821	0.115466	-0.214819	0.0556858	0.142415	0.260147	-0.185838	-0.110227
BnaC07g45800D	black	-0.0936732	-0.0722759	-0.134544	-0.165744	0.0359297	-0.304808	-0.157699	-0.230522	0.0212969	-0.162206	0.119697	-0.188133	-0.20197	-0.116497	-0.200072	-0.2442	-0.234398	0.258136	0.230163	0.231438	-0.242132	-0.0279519	0.133864	-0.150412	-0.0568146	-0.151385	-0.0302708	-0.0165029	-0.118723	0.222093	0.236579	0.175014	-0.104026	0.709361	0.113472	0.22639	0.0100828	-0.0128946	0.20919	0.0872728	0.108459	0.115082	-0.0635583	0.198389	0.0593364	0.0603746	-0.150126	-0.0925861
BnaA10g22220D	black	0.0615932	0.114869	-0.109677	-0.145283	0.0346241	-0.211247	-0.124817	-0.216603	-0.0771018	-0.0961812	-0.027053	-0.128606	-0.140459	-0.0382138	-0.188394	-0.200945	-0.135393	-0.0483806	-0.0117785	-0.0645189	0.0281245	0.294234	0.146073	0.119964	0.298251	0.167971	0.0141961	-0.0433184	-0.0446619	0.0149098	-0.0147252	0.172376	-0.0884537	0.760129	0.0790244	0.201401	0.0466567	0.325715	0.393524	0.221577	0.0400038	0.114936	-0.0451137	-0.191633	-0.14277	-0.203188	-0.146273	-0.0705017
BnaC05g23920D	black	-0.202692	-0.263424	0.0507922	-0.108349	0.186588	-0.239834	-0.109868	-0.0835925	0.199129	0.00242908	0.314558	-0.131124	-0.077177	0.0139547	-0.122346	-0.137775	-0.156069	-0.0819156	-0.15111	-0.035875	-0.412237	-0.263002	-0.21176	0.0531193	-0.152646	-0.138683	0.0454165	0.0157906	-0.11814	-0.0172093	0.0575276	0.0352898	0.0920851	0.915222	0.165599	0.452406	0.0336747	-0.105173	0.283397	-0.142044	0.101155	0.113539	0.0178905	0.171304	0.371054	0.189726	-0.0433981	-0.0504643
BnaC03g28430D	black	-0.106518	-0.403512	0.124386	-0.257069	0.0129275	-0.0915522	-0.193336	-0.133876	0.323058	0.0723523	0.261832	0.217691	0.284097	0.331485	-0.106191	-0.126758	0.0888759	-0.0956146	-0.243417	-0.157372	-0.294117	-0.288305	-0.146971	0.00462197	-0.191514	-0.229645	0.0245855	0.0387124	-0.157093	0.0910847	0.15367	0.163631	0.026164	0.73086	0.281879	0.443234	0.167344	-0.0837969	0.255022	-0.214301	-0.0164228	0.113367	0.166317	0.0724399	0.371726	0.107616	-0.0785892	-0.0696282
BnaA01g27010D	black	-0.178704	-0.32802	0.090024	-0.133385	0.23464	-0.312762	-0.131433	-0.0708752	0.254937	0.0820355	0.398268	-0.160437	-0.110816	0.0848488	-0.158966	-0.184576	-0.197059	-0.125064	-0.212097	-0.032531	-0.518272	-0.294905	-0.290327	0.0362639	-0.159527	-0.126717	0.114639	0.0391088	-0.0591919	-0.0234981	0.0517323	0.13599	0.221674	0.847205	0.527229	0.654926	0.114561	-0.00533278	0.427329	-0.156802	0.146952	0.113032	-0.0293788	0.184882	0.445946	0.246839	0.112524	0.192889
BnaC06g27920D	black	-0.191874	-0.293423	0.0630538	-0.123582	0.252175	-0.292999	-0.116215	-0.122789	0.213906	0.116363	0.34493	-0.169014	-0.109248	0.161726	-0.123738	-0.17998	-0.196806	-0.1239	-0.207425	-0.0884781	-0.469413	-0.238259	-0.238139	0.135647	-0.0372709	-0.0524134	0.34843	0.0790898	-0.0938106	-0.0528506	0.0313585	0.0912139	0.11233	0.708391	0.288345	0.538256	0.143263	0.148022	0.425344	-0.177113	0.0743746	0.112354	-0.0290095	0.132577	0.367069	0.206994	-0.0691628	-0.0453001
BnaC06g29100D	black	-0.173523	-0.279281	-0.112762	-0.301231	0.138298	-0.54514	-0.247195	-0.214721	0.0956178	-0.0338504	0.334249	-0.267622	-0.29945	0.053727	-0.307785	-0.35324	-0.31851	-0.0508538	-0.168767	-0.0392513	-0.524991	-0.0525244	-0.106853	0.122521	0.0199561	0.0507265	0.263722	0.256258	0.0725185	0.0673776	0.145229	0.27369	0.49806	0.818765	0.348565	0.715412	0.319289	0.290577	0.534647	-0.111494	0.115538	0.111913	-0.264128	0.0355311	0.253522	0.231785	0.0851454	0.252772
BnaA09g04590D	black	-0.17258	-0.290806	-0.058725	-0.222321	0.172459	-0.439374	-0.162412	0.0219742	0.313032	0.0780562	0.445225	-0.203213	-0.202477	0.100457	-0.229849	-0.269726	-0.266335	0.0627076	-0.153431	0.00914986	-0.521549	-0.187452	-0.051848	0.0359253	-0.112126	0.0723552	0.253157	0.147485	0.0164487	0.249539	0.295825	0.280516	0.235321	0.881552	0.354927	0.680539	0.168127	0.110316	0.42438	-0.172282	0.142774	0.111424	-0.140778	0.108923	0.309584	0.164758	0.19192	0.134828
BnaC01g08010D	black	0.0117172	-0.0394458	-0.0554774	-0.0787054	0.203757	-0.24355	-0.00300861	-0.104094	0.312104	0.110947	0.32243	-0.181934	-0.175231	0.0800847	-0.277358	-0.259139	-0.315999	0.211983	-0.0094496	0.0191944	-0.24135	-0.0338836	0.244499	-0.093002	-0.0723331	-0.134527	0.233939	0.0820286	-0.0538999	0.39334	0.447599	0.420621	0.0272891	0.751914	0.255275	0.446187	0.109453	0.170733	0.384353	-0.152361	-0.0737477	0.110322	0.00186854	0.0081189	0.0911798	-0.0540654	-0.0280901	0.0391128
BnaA10g23780D	black	0.0458388	-0.0432101	-0.0410466	-0.0921121	0.200186	-0.209613	-0.0181333	-0.054139	0.453554	0.182529	0.36404	-0.0866482	-0.0732076	0.193816	-0.125872	-0.146873	-0.139903	0.325438	-0.0988346	-0.0212483	-0.208257	-0.0392143	0.324395	-0.0575169	-0.0807055	-0.0787897	0.330347	0.0978579	0.0263109	0.57465	0.63447	0.439185	0.0993492	0.694002	0.142415	0.43955	0.0910792	0.195738	0.377603	-0.146357	-0.0591011	0.109406	0.0627693	-0.0450932	0.0616301	-0.0699274	-0.0337137	-0.030537
BnaC01g09320D	black	-0.035844	-0.00540123	-0.113136	-0.152563	0.0587666	-0.226188	-0.0951772	-0.195658	0.0111369	-0.0878766	0.0485505	-0.133849	-0.149247	-0.0605512	-0.211092	-0.184823	-0.158594	0.0155747	0.0933496	0.0363808	-0.0799625	0.124141	0.0780827	0.0475683	0.100089	0.00900249	-0.0359429	-0.0497961	0.00976079	0.0578563	0.046851	0.129621	-0.0153819	0.899667	0.128686	0.284955	-0.00857859	0.125226	0.335174	-0.0392027	-0.0555445	0.109381	-0.0817473	0.00162553	0.0270559	-0.0945901	-0.125175	-0.0513484
BnaC06g36640D	black	-0.143255	-0.159207	-0.112373	-0.216732	0.0946254	-0.370219	-0.159847	-0.160227	0.0591163	-0.056551	0.218905	-0.201836	-0.209472	-0.0170062	-0.242534	-0.269774	-0.23723	-0.0399468	-0.113802	-0.0461432	-0.3206	0.00625145	-0.0433259	0.0743338	0.150318	0.119514	0.0568116	0.0334093	0.0143656	0.0315123	0.0832698	0.133818	0.13237	0.911292	0.315834	0.488881	0.0797474	0.180526	0.48516	-0.0193143	0.10599	0.108642	-0.155573	-0.00797845	0.150871	0.16824	0.00823881	0.104607
BnaC02g37330D	black	0.137727	0.198525	-0.106257	-0.118138	0.0828135	-0.168867	-0.0543352	-0.129541	0.112016	0.0377511	0.076289	-0.0494372	-0.128782	0.0657731	-0.194741	-0.175904	-0.111682	0.104443	0.0715026	0.0151059	0.135363	0.408159	0.328357	0.225838	0.283474	0.248059	0.0534757	-0.0725387	0.135962	0.199412	0.223383	0.309863	0.0591594	0.639582	0.0916496	0.315907	0.242888	0.505229	0.43008	0.234858	0.0481518	0.108346	-0.0729207	-0.202915	-0.212865	-0.218008	0.00582001	0.118121
BnaA03g19610D	black	-0.121638	-0.244437	0.0040796	-0.211591	0.192689	-0.390907	-0.192903	-0.194768	0.124335	0.00702277	0.293784	-0.204529	-0.1988	0.0585855	-0.244319	-0.267418	-0.233098	-0.137358	-0.189215	-0.0590441	-0.426164	-0.100522	-0.195168	0.0835484	-0.0121961	-0.0264647	0.105891	-0.00900192	0.0805163	-0.00868382	0.0272245	0.222168	0.653405	0.767555	0.366387	0.669399	0.212128	0.17218	0.582312	-0.0595344	0.133178	0.108272	-0.144514	0.0634619	0.30298	0.174657	0.0602598	0.233735
BnaA04g08230D	black	-0.0426691	0.0757936	0.00585629	0.0539371	0.322079	-0.273925	0.0166169	0.119232	0.169279	0.121549	0.308555	-0.23598	-0.308528	-0.0580786	-0.17324	-0.175873	-0.22318	-0.200789	-0.33347	-0.209844	-0.259708	0.0954793	-0.0137617	0.201402	0.399362	0.49335	0.0663535	-0.138578	0.0183368	-0.0354634	0.0616873	0.18489	0.35949	0.461225	0.214407	0.446161	0.13773	0.325305	0.636295	0.315956	0.398629	0.107714	-0.0657827	-0.198595	0.0783432	0.175914	0.192745	0.16811
BnaC09g09770D	black	0.159863	0.0566519	-0.0720596	-0.152315	0.107977	-0.0515302	0.094932	-0.178314	0.170711	0.206457	0.0134086	0.212289	0.00535653	0.315239	-0.271116	-0.208333	-0.0170276	-0.0409825	-0.0809581	-0.140086	0.161693	0.322733	0.252319	0.0724379	0.429117	0.225012	0.0705616	-0.115236	0.0885017	0.157577	0.130782	0.427271	0.0113196	0.398057	0.591349	0.36845	0.328477	0.573391	0.645185	-0.0478217	-0.201003	0.106688	-0.0208922	-0.261298	-0.116827	-0.235127	-0.181076	-0.035529
BnaA07g36600D	black	-0.0121211	0.0202631	0.107899	0.0848899	0.448393	-0.401695	-0.0699645	-0.0047527	0.259804	0.118057	0.374823	-0.373106	-0.410536	-0.0565157	-0.130919	-0.150082	-0.414682	0.336791	0.204914	0.517306	-0.498813	-0.133158	-0.115445	0.00290946	-0.130691	-0.00863129	0.36799	0.245459	-0.0428449	0.00272197	0.195532	0.288826	0.135689	0.516225	0.310918	0.545984	0.270313	0.167477	0.277541	-0.195859	0.0632176	0.106292	-0.0917158	0.459921	0.255822	0.125561	0.0332407	-0.00541736
BnaA06g30370D	black	0.0365613	-0.00883588	0.159825	-0.00669383	0.307966	-0.260658	-0.140633	-0.0532356	0.238897	0.0488144	0.363314	-0.23345	-0.147085	-0.0229326	-0.0495167	-0.149781	-0.211758	-0.0922857	-0.196318	-0.0294168	-0.312112	-0.0327404	-0.109697	0.182644	0.0507322	0.0926164	0.030742	-0.0548584	-0.00996681	-0.0636963	0.0690076	0.202193	0.185336	0.897734	0.271232	0.524587	0.104249	0.129587	0.495551	-0.0672526	0.107035	0.10611	0.0328955	0.0216877	0.219365	0.0945089	0.0428797	0.0514929
BnaA01g05760D	black	-0.381309	-0.348027	-0.223836	-0.268029	-0.0395081	-0.34932	-0.172106	-0.0859781	-0.0782732	-0.182505	0.177317	-0.0715076	-0.180277	-0.0730572	-0.230532	-0.260672	-0.224207	-0.0570379	-0.0965314	-0.0549959	-0.396578	-0.202941	-0.185716	0.112401	-0.172948	-0.0533616	-0.0132703	0.0428947	0.150858	-0.0322739	0.0174409	-0.139554	0.042641	0.61098	0.00367404	0.247817	-0.107799	-0.202867	-0.00846352	-0.0527246	0.250813	0.105922	-0.196731	0.181379	0.355052	0.403857	-0.0476378	-0.106959
BnaC03g06980D	black	-0.144131	-0.22038	0.0200396	-0.151907	0.191574	-0.307259	-0.134561	-0.116501	0.16744	0.0283926	0.298531	-0.157473	-0.136692	0.0563437	-0.183777	-0.19761	-0.195966	-0.0856376	-0.144347	-0.0323221	-0.389081	-0.144709	-0.175375	0.0785661	-0.0404901	-0.0336182	0.100632	0.000417363	-0.0539181	-0.0311545	0.0398949	0.141051	0.196519	0.951659	0.259093	0.548887	0.136098	0.0785342	0.429433	-0.086853	0.0969134	0.104815	-0.0606792	0.0924786	0.283677	0.120195	-0.00966764	0.0296873
BnaC03g40740D	black	-0.105786	-0.233031	0.0775567	-0.141237	0.258187	-0.299666	-0.119977	-0.144827	0.270626	0.107708	0.361081	-0.167346	-0.114503	0.1484	-0.181695	-0.195523	-0.206241	-0.0226467	-0.112916	0.0271754	-0.418022	-0.181524	-0.154138	0.0256478	-0.0770558	-0.0989172	0.212168	0.05494	-0.0820357	0.0386193	0.104415	0.240049	0.105442	0.906876	0.29298	0.622457	0.33626	0.169858	0.45166	-0.145148	0.052407	0.104267	-0.0291544	0.144348	0.30284	0.119217	-0.0618059	-0.012853
BnaA08g02780D	black	-0.200102	-0.275337	0.069388	-0.09408	0.226191	-0.237331	-0.0923487	-0.0687596	0.238058	0.0806582	0.346881	-0.129162	-0.0718035	0.0944792	-0.119123	-0.135738	-0.158935	-0.0942831	-0.165875	-0.0397047	-0.436096	-0.285452	-0.237749	0.0342722	-0.160333	-0.147152	0.188883	0.0478502	-0.11608	-0.0272201	0.0555066	0.0481172	0.103328	0.908961	0.166712	0.497516	0.0540765	-0.042143	0.31957	-0.152305	0.0962988	0.104177	0.0147639	0.17	0.383337	0.188583	-0.0376569	-0.0458469
BnaA06g32460D	black	-0.13397	-0.189442	0.00279966	-0.126438	0.164906	-0.248049	-0.105811	-0.117094	0.210067	0.0105995	0.290961	-0.129327	-0.0924366	0.0311083	-0.148333	-0.157367	-0.157527	-0.00827274	-0.128468	-0.0423681	-0.333327	-0.155777	-0.0637966	0.080109	-0.0921504	-0.094466	0.0673989	0.0346311	-0.0903069	0.125473	0.155388	0.126683	0.0893199	0.94552	0.199833	0.450149	0.0517683	-0.00149206	0.344591	-0.1398	0.0315012	0.103959	-0.0119102	0.071145	0.24778	0.0887619	-0.0682877	-0.0497838
BnaC03g27220D	black	-0.125509	-0.253153	0.0907785	-0.124542	0.285476	-0.300189	-0.0855941	-0.111953	0.30179	0.132158	0.370734	-0.164341	-0.126109	0.147605	-0.183722	-0.195931	-0.223704	-0.0428938	-0.0530059	0.041214	-0.445693	-0.233931	-0.185158	-0.0516018	-0.154705	-0.159756	0.2101	0.0315893	-0.0706673	0.0698918	0.101537	0.229882	0.150378	0.885753	0.266503	0.644157	0.34631	0.126915	0.420458	-0.178295	0.049059	0.103647	-0.0383693	0.190624	0.34673	0.143075	-0.0320136	0.00696278
BnaC07g17510D	black	-0.275687	-0.332231	0.0194459	-0.122611	0.20334	-0.306363	-0.106973	-0.0675394	0.174867	0.00437621	0.381266	-0.198594	-0.149827	0.00173267	-0.154141	-0.187065	-0.240091	-0.0937285	-0.158727	-0.0330932	-0.52041	-0.327888	-0.266051	0.0802557	-0.20961	-0.152089	0.112632	0.0593184	-0.108675	-0.0186026	0.053847	0.0207487	0.156795	0.86622	0.186828	0.504476	0.083251	-0.101358	0.266513	-0.203242	0.122977	0.103607	-0.0511713	0.218479	0.429685	0.257035	-0.0174216	-0.0340876
BnaC02g03400D	black	0.0621644	0.0118293	-0.027443	-0.103542	0.24662	-0.26759	-0.0703438	-0.174437	0.258583	0.147732	0.285546	-0.164823	-0.162007	0.162048	-0.183189	-0.190443	-0.206285	0.132187	-0.0793228	-0.0401469	-0.190285	0.112502	0.134388	0.075261	0.0960995	0.0135313	0.332032	0.0954039	0.0755094	0.0863453	0.326837	0.377464	0.195285	0.85862	0.292033	0.516788	0.140488	0.373857	0.529253	-0.141169	-0.109264	0.10334	-0.0475175	-0.0830873	0.0405153	-0.0940965	-0.128485	-0.0472109
BnaA06g25090D	black	-0.133435	-0.235046	0.0486738	-0.164409	0.243403	-0.355343	-0.152368	-0.14987	0.176683	0.035402	0.317007	-0.186914	-0.170171	0.0727566	-0.213172	-0.226781	-0.20741	-0.175731	-0.233157	-0.0993854	-0.439414	-0.141828	-0.205787	0.143878	-0.0697408	-0.0233432	0.157961	0.143382	-0.0171135	-0.0350329	0.0156936	0.206978	0.407625	0.822228	0.220772	0.622428	0.335467	0.144162	0.46429	-0.0402668	0.159348	0.102671	-0.0890823	0.0424427	0.311503	0.192511	-0.0536362	-0.000672648
BnaA06g00310D	black	0.168802	0.218991	-0.202245	-0.182785	-0.0509217	-0.215151	-0.134274	-0.269042	-0.153513	-0.141219	-0.200737	-0.122867	-0.177952	-0.0841388	-0.182353	-0.143991	-0.0875937	0.0883882	0.218654	0.0801505	0.203878	0.479533	0.260698	-0.0885711	0.343583	0.136637	-0.0874081	-0.174108	0.196363	0.019914	-0.000504295	0.24621	-0.0622148	0.626316	0.134082	0.131421	-0.0367329	0.349512	0.382987	0.130781	-0.11935	0.10267	-0.126755	-0.16058	-0.264807	-0.314229	-0.0974892	0.07718
BnaA02g31560D	black	0.0522919	0.0036731	0.292277	0.250633	0.462909	0.168271	0.291993	0.135113	0.597068	0.378098	0.437964	0.182571	0.107187	0.198118	-0.0874307	0.0512682	-0.0293161	-0.126965	-0.333259	-0.291601	-0.111339	-0.232649	-0.00355531	0.14161	-0.19595	-0.221528	-0.0663191	-0.188291	-0.0668657	0.1399	0.277689	0.220407	-0.0348791	0.599397	0.23866	0.397646	0.166704	-0.0481727	0.195085	-0.214035	-0.0271282	0.102113	0.304273	-0.0555648	0.335699	0.142928	-0.0248499	-0.0143201
BnaC01g12840D	black	0.0834056	-0.136637	-0.107714	-0.306869	0.127847	-0.460971	-0.177759	-0.151388	0.245698	0.14452	0.249104	-0.136867	-0.234066	0.254117	-0.25896	-0.300125	-0.261717	0.311108	0.292056	0.376202	-0.298094	0.104755	0.103589	-0.171247	-0.0577641	-0.0128561	0.335355	0.0833955	0.348875	0.25861	0.326306	0.568951	0.280069	0.390335	0.607955	0.72436	0.497596	0.478341	0.404773	-0.202283	-0.0464673	0.101247	-0.262684	0.253164	0.113178	0.0570773	0.190908	0.369175
BnaA05g07260D	black	0.165951	0.082092	0.261327	0.170079	0.250932	0.214343	0.197388	0.164785	0.511953	0.209079	0.256546	0.0494091	0.252396	0.0672073	0.117461	0.154089	0.0460673	-0.0308928	-0.21416	-0.156388	0.0524038	-0.104904	0.134736	0.0204031	-0.111543	-0.0923322	-0.194173	-0.229835	-0.215111	0.203455	0.261923	0.218734	-0.154484	0.619944	0.00550746	0.155837	-0.0618786	-0.177973	0.153789	-0.0698366	-0.0255525	0.0996919	0.422444	-0.0838763	0.141703	-0.0700229	-0.0307243	-0.149275
BnaA09g33270D	black	-0.0478915	-0.0435078	-0.059524	-0.126052	0.144015	-0.231821	-0.0478073	-0.187311	0.0893859	-0.00476923	0.0900778	-0.164319	-0.178376	-0.00892078	-0.187973	-0.142743	-0.185116	0.147691	0.437307	0.323863	-0.148149	0.0440225	-0.00531811	-0.0864482	-0.0658446	-0.137703	0.0264624	-0.0592508	-0.0615246	0.0392165	0.0571939	0.167311	-0.00305369	0.770878	0.204689	0.381617	0.241958	0.179913	0.245882	-0.159604	-0.118866	0.0993983	-0.1196	0.280284	0.0787492	-0.060032	-0.125453	-0.0426845
BnaA05g04610D	black	-0.230479	-0.299362	0.04356	-0.115739	0.172419	-0.261697	-0.121517	-0.0600742	0.185002	-0.00464418	0.331025	-0.140141	-0.0920244	-0.00161306	-0.11879	-0.141852	-0.157057	-0.0974736	-0.178504	-0.0321679	-0.458422	-0.299516	-0.257372	0.0436406	-0.17506	-0.135584	0.0396202	0.0138975	-0.107401	-0.0344302	0.0412106	0.00846344	0.186757	0.892541	0.164358	0.475779	0.00360984	-0.139513	0.285146	-0.150664	0.129774	0.0978752	-0.0127451	0.187103	0.392487	0.222453	0.0400887	0.0575612
BnaC09g48110D	black	-0.138673	-0.299808	-0.0122605	-0.240555	0.204253	-0.449774	-0.194813	-0.166654	0.184918	0.0514557	0.367915	-0.210399	-0.218672	0.112114	-0.262647	-0.302874	-0.269853	-0.0972896	-0.211862	-0.0539395	-0.516285	-0.16369	-0.185457	0.017777	-0.0699605	-0.0484555	0.193456	0.0630711	0.0794122	0.104086	0.103521	0.278069	0.586966	0.81726	0.462986	0.743589	0.239636	0.176157	0.57935	-0.144616	0.112676	0.0970103	-0.177554	0.0739907	0.333348	0.226971	0.0800769	0.220754
BnaC01g33040D	black	0.204666	0.20333	-0.194272	-0.174419	-0.00601676	-0.202564	-0.0258365	-0.214739	-0.0299979	-0.0233817	-0.0831811	-0.0580422	-0.178435	0.014701	-0.262965	-0.245055	-0.145662	-0.0606812	0.0502403	-0.114317	0.199295	0.475059	0.402866	0.0258568	0.228937	0.119308	0.0075349	0.0617793	0.194444	0.155888	0.0954771	0.39665	-0.0381344	0.35544	0.354104	0.238449	0.194512	0.465234	0.30588	0.0954784	-0.0808378	0.0955952	-0.167401	-0.289198	-0.231704	-0.130503	-0.0344641	0.179185
BnaC04g00200D	black	0.125919	0.140477	-0.0858207	-0.148961	-0.0850785	-0.143348	-0.174171	-0.312146	-0.210533	-0.195421	-0.229846	-0.15935	-0.0657589	-0.0996416	-0.232287	-0.274917	-0.204469	0.0680535	0.36195	0.197405	0.121774	0.306396	0.118909	-0.0888953	0.261806	0.0285456	-0.0818354	-0.0562549	-0.129276	-0.0703618	-0.14029	0.100112	-0.170772	0.59682	0.0508335	0.0178006	-0.0567965	0.190745	0.275303	0.00321102	-0.221776	0.0936543	-0.0296674	0.016081	-0.197886	-0.33315	-0.226455	-0.113487
BnaA06g37270D	black	-0.148972	-0.249615	-0.152017	-0.275854	0.116035	-0.511577	-0.199661	-0.000700968	0.293282	0.0368568	0.495615	-0.251041	-0.255935	0.0819617	-0.184456	-0.239334	-0.269773	0.183347	-0.199435	-0.00993991	-0.51614	-0.0833556	0.117553	0.101	-0.0244692	0.167316	0.285342	0.228297	0.053534	0.327483	0.469267	0.379769	0.232202	0.815327	0.350089	0.663894	0.24387	0.228553	0.443148	-0.116619	0.167288	0.0934166	-0.20225	0.00130017	0.18197	0.183355	0.182127	0.133055
BnaC04g46760D	black	-0.0838457	-0.263486	0.0997873	-0.189352	0.242672	-0.40956	-0.20833	-0.00981029	0.28739	0.085761	0.48561	-0.241338	-0.153492	0.108821	-0.160339	-0.266503	-0.264948	-0.165051	-0.327203	-0.099222	-0.518551	-0.165764	-0.202457	0.0984843	-0.0109732	0.13569	0.113391	-0.0109061	0.0814358	0.0395659	0.095152	0.290818	0.477141	0.793923	0.43104	0.761758	0.315387	0.170116	0.599283	-0.0803642	0.224616	0.0930868	-0.0891341	0.0391419	0.35301	0.264684	0.198577	0.194733
BnaC09g47880D	black	-0.15941	-0.256797	0.0799654	-0.109132	0.242127	-0.257303	-0.0983867	-0.0958084	0.244494	0.121176	0.36079	-0.139294	-0.0851222	0.150006	-0.146311	-0.162344	-0.17595	-0.106	-0.17158	-0.0492756	-0.425806	-0.226284	-0.213069	0.0328952	-0.0216136	-0.0558286	0.243387	0.0584015	-0.0898598	-0.0287554	0.0487561	0.125913	0.0988403	0.893385	0.246212	0.559797	0.188155	0.11988	0.471468	-0.146488	0.0695414	0.090435	-0.0197633	0.111324	0.332872	0.145873	-0.0419503	-0.0213813
BnaC03g21070D	black	-0.315796	-0.311869	-0.199619	-0.277556	0.031022	-0.490239	-0.231984	-0.176253	-0.0728701	-0.171964	0.276084	-0.254997	-0.303969	-0.0998336	-0.263945	-0.295839	-0.287071	-0.114871	-0.148744	-0.0779862	-0.505956	-0.123135	-0.169129	0.156029	-0.0422296	0.00042726	0.0953991	0.13895	0.0978455	-0.0263876	0.0214668	-0.00320107	0.183353	0.801915	0.162125	0.452424	0.0377755	0.0366616	0.248829	-0.162519	0.131937	0.0903294	-0.289318	0.0920186	0.295895	0.372505	0.0355367	0.116499
BnaA03g30410D	black	-0.173058	-0.319922	0.107903	-0.131966	0.246138	-0.298519	-0.132179	-0.113479	0.241455	0.0530619	0.370766	-0.152889	-0.108823	0.0750623	-0.149476	-0.17171	-0.180586	-0.134702	-0.21056	-0.0416352	-0.501904	-0.31316	-0.284005	0.0196734	-0.193359	-0.159544	0.0886987	0.0393166	-0.0314522	0.0122741	0.0416885	0.151653	0.489768	0.708681	0.278073	0.613343	0.238619	-0.0361603	0.392649	-0.173037	0.136359	0.089874	-0.0317668	0.191684	0.433265	0.272475	0.00307686	0.0719731
BnaA03g19350D	black	-0.153704	-0.117876	-0.222261	-0.167374	0.0577219	-0.277101	0.0112785	-0.0915125	0.108153	-0.0719083	0.186583	-0.121693	-0.238934	-0.0955888	-0.243241	-0.211025	-0.19521	0.182769	0.0342001	-0.0017144	-0.204854	-0.0250466	0.185428	-0.0398304	-0.103817	-0.0787922	-0.0571315	-0.0552908	0.081716	0.360434	0.350681	0.198697	0.501589	0.564076	0.077145	0.305497	-0.0436563	-0.0290259	0.244867	-0.157096	-0.0287918	0.0897041	-0.162366	0.043394	0.0960121	0.0476818	-0.0474251	-0.0190303
BnaA09g17960D	black	0.0496073	0.102639	-0.128553	-0.153674	0.00674594	-0.169629	-0.112319	-0.2021	0.00143394	-0.0640604	0.00698724	-0.0632732	-0.0915033	0.0112009	-0.16215	-0.161942	-0.0712349	0.112947	0.0563389	0.0707776	0.0629514	0.280372	0.242487	0.113091	0.260638	0.164723	0.00299628	-0.063361	-0.0315832	0.137875	0.123898	0.18843	-0.127146	0.767882	0.0697046	0.185586	0.0472737	0.290012	0.429599	0.309031	0.109549	0.0895127	-0.0379823	-0.126807	-0.179729	-0.148653	-0.151309	-0.0819097
BnaC07g17480D	black	0.14534	0.083303	0.314731	0.13406	0.367368	-0.115113	-0.0991108	-0.0270251	0.30179	0.118462	0.337626	-0.1345	-0.0351048	0.0243417	-0.0151921	-0.0920303	-0.148431	-0.132615	-0.229853	-0.106276	-0.239389	-0.109638	-0.109227	0.0486072	-3.32739e-05	-0.0196524	0.0161778	-0.0854799	-0.060018	-0.0254978	0.062602	0.206993	0.0966732	0.757341	0.17026	0.409335	0.086856	0.0363162	0.461264	0.346614	0.350642	0.0889328	0.22358	-0.0391532	0.178966	0.0514093	-0.000313462	0.00675156
BnaC04g13870D	black	-0.18383	-0.240662	-0.0366689	-0.144616	0.173311	-0.328014	-0.108116	0.0243195	0.259257	0.0578832	0.447334	-0.149303	-0.147477	0.0639253	-0.148713	-0.18341	-0.222424	0.0162641	-0.198091	-0.0636721	-0.452504	-0.203759	-0.0566465	0.0905493	-0.122807	0.0103897	0.150195	0.0776661	-0.0431803	0.126603	0.253815	0.171569	0.0907137	0.859009	0.209867	0.514645	0.115732	0.0207189	0.300702	-0.128649	0.165302	0.0888153	-0.0714272	0.0667323	0.282383	0.17521	0.0584771	-0.030537
BnaA04g13980D	black	-0.042697	-0.0593288	-0.140321	-0.247581	-0.0568272	-0.352061	-0.239497	-0.208115	-0.156762	-0.136018	0.0798324	-0.19299	-0.181794	-0.0255505	-0.198513	-0.247656	-0.147642	-0.0418213	-0.139016	-0.0861544	-0.162652	0.225141	0.052923	0.293288	0.324368	0.267526	0.0480912	-0.0389903	0.0243059	-0.0851005	-0.0145389	0.154946	-0.0156406	0.593533	0.226543	0.32215	0.14982	0.370586	0.466983	0.490065	0.381405	0.0885417	-0.146017	-0.183948	-0.0661265	0.0612848	0.120085	0.326844
BnaA05g07050D	black	-0.294745	-0.345731	0.0146537	-0.119759	0.160884	-0.285759	-0.0822281	0.257915	0.279221	0.0890864	0.435329	-0.129538	-0.106267	0.0410698	-0.117938	-0.124655	-0.182367	-0.0388882	-0.106167	0.095856	-0.511806	-0.325595	-0.294479	0.102789	-0.213321	0.131729	0.108711	0.0097009	-0.113949	-0.0483814	0.0550074	-0.0168369	0.138678	0.781534	0.192439	0.522899	-0.00316794	-0.147814	0.170619	-0.144364	0.264173	0.0880299	-0.0679119	0.286936	0.42175	0.234409	0.294174	0.0393721
BnaC08g26140D	black	0.160973	-0.0490169	0.073736	-0.212688	0.174464	-0.312045	-0.199697	-0.249754	0.146892	0.13209	0.289131	-0.130438	-0.0845199	0.26374	-0.212383	-0.357432	-0.230079	-0.110856	-0.214106	-0.138082	-0.177748	0.206355	-0.0317024	0.276199	0.092681	0.0424783	0.242348	-0.00696913	0.371295	-0.112804	0.0839299	0.390255	0.261195	0.559832	0.414819	0.646701	0.415036	0.541478	0.434758	-0.168321	-0.0504482	0.0878808	-0.130502	-0.133643	0.132407	0.258303	0.0609146	0.32153
BnaA07g23640D	black	-0.192914	-0.233105	0.0481983	-0.0847698	0.184005	-0.212981	-0.0879372	-0.0673189	0.185425	0.0241786	0.291268	-0.126648	-0.0758059	0.0215577	-0.102319	-0.101833	-0.139773	-0.0846403	-0.14653	-0.0315468	-0.377488	-0.247615	-0.206913	0.0327545	-0.12788	-0.117233	0.0708534	0.00827312	-0.12336	-0.0290484	0.0339991	0.0165105	0.0625179	0.916815	0.144787	0.421505	0.00882042	-0.0888543	0.30128	-0.0819484	0.116328	0.0878413	0.0124699	0.139812	0.318973	0.158255	-0.0457757	-0.0578485
BnaA03g13690D	black	0.131039	0.104242	-0.131276	-0.134775	0.0990394	-0.227699	-0.0548863	-0.168159	0.236284	0.0704682	0.183117	-0.11519	-0.1387	0.11058	-0.197799	-0.185708	-0.155294	0.234937	0.0195258	-0.00573698	-0.0245105	0.21031	0.442304	-0.024234	0.0717741	-0.00888342	0.23514	0.0766483	0.00517876	0.522247	0.443496	0.455865	-0.0761632	0.769745	0.129959	0.331829	0.132293	0.345748	0.398783	-0.037759	-0.135422	0.0877418	-0.0411465	-0.178376	-0.154474	-0.224969	-0.112584	-0.0521073
BnaC04g31840D	black	0.0315278	-0.0929886	0.0350836	-0.075644	0.242242	-0.26779	-0.0321509	0.196872	0.543261	0.206505	0.510367	-0.12738	-0.109711	0.139823	-0.135233	-0.159294	-0.205513	0.187472	-0.166481	-0.00967101	-0.336628	-0.128582	0.211862	-0.0338578	-0.119374	0.135662	0.175309	0.03397	-0.021738	0.511747	0.526328	0.472908	0.0919482	0.746236	0.279426	0.587104	0.209888	0.103008	0.376814	-0.155802	0.0907464	0.0876955	0.0198157	-0.008107	0.163986	0.0041064	0.224197	0.0247053
BnaA04g20260D	black	-0.173245	-0.218582	0.1273	-0.06423	0.177143	-0.191104	-0.173052	-0.185553	0.104821	-0.105888	0.201505	-0.180529	-0.0512464	-0.0807962	0.0400828	0.0428652	-0.0864027	-0.109176	-0.165626	-0.0124694	-0.379943	-0.259257	-0.256497	0.137277	-0.107218	-0.153209	-0.0418952	0.093994	-0.250827	-0.106642	-0.0484148	-0.00993304	0.250301	0.673221	-0.00492907	0.327577	0.19547	-0.124845	0.244693	-0.133404	0.0396596	0.0876499	0.0625641	0.16562	0.323588	0.162813	-0.195231	-0.168244
BnaA04g16180D	black	-0.194273	-0.305217	0.0834265	-0.114349	0.217847	-0.279313	-0.122823	-0.0295616	0.252036	0.059222	0.392523	-0.14751	-0.0912398	0.0557407	-0.126803	-0.157482	-0.174252	-0.107663	-0.195832	-0.0271778	-0.488747	-0.310553	-0.275789	0.0339001	-0.189055	-0.111089	0.0821731	0.0120972	-0.0602584	-0.02036	0.0531821	0.0733108	0.19708	0.90191	0.292929	0.569652	0.0700902	-0.0876201	0.339106	-0.174777	0.136905	0.0872304	-0.0253921	0.186207	0.413285	0.249759	0.0728452	0.0684185
BnaC07g39920D	black	-0.263636	-0.207301	-0.159998	-0.195715	0.0201355	-0.336046	-0.175328	-0.129169	-0.0682388	-0.152932	0.170197	-0.194665	-0.204768	-0.10682	-0.156768	-0.14396	-0.194066	-0.00855689	0.0115285	0.0539729	-0.336738	-0.0674005	-0.115566	0.126646	0.0232846	0.0446868	0.0161797	0.0304539	-0.104752	-0.0664771	-0.0137263	-0.0549175	-0.0195839	0.807411	0.0931266	0.287372	-0.00588155	0.0127311	0.248059	-0.0197406	0.149943	0.0864909	-0.162616	0.127104	0.168108	0.133534	-0.0612522	-0.0611164
BnaC03g27390D	black	0.254947	0.334547	-0.0575136	-0.0285795	0.0148069	0.00377828	-0.0414406	-0.230463	-0.148655	-0.09347	-0.246167	-0.0680184	-0.0669247	-0.0759848	-0.165574	-0.0980268	-0.0205868	-0.111469	0.156254	-0.0884402	0.375783	0.511872	0.224547	0.139704	0.342897	0.1453	-0.122602	-0.194445	0.022005	-0.12226	-0.141463	0.155759	-0.205369	0.520023	-0.00524158	-0.0193087	-0.0205331	0.363253	0.26633	-0.0190519	-0.300281	0.0862362	0.00367784	-0.271376	-0.29228	-0.4057	-0.216964	-0.120191
BnaA09g40780D	black	0.00350054	-0.0739056	-0.0304739	-0.142559	0.211848	-0.289741	-0.0508702	-0.130039	0.24883	0.113732	0.285237	-0.165822	-0.179183	0.108209	-0.231162	-0.206753	-0.228451	0.107874	0.0102975	0.061622	-0.243394	0.0289274	0.0686916	-0.052003	0.0751044	0.0133563	0.125111	-0.020746	-0.00467631	0.167971	0.231187	0.364492	0.0895928	0.924514	0.45292	0.588979	0.282231	0.304006	0.555661	-0.122036	-0.0575636	0.0861277	-0.104304	0.00106833	0.0823014	-0.059039	-0.0273349	0.0526596
BnaA06g14970D	black	-0.305983	-0.351338	0.0104932	-0.127305	0.132672	-0.277878	-0.129823	0.00272591	0.152178	-0.0290431	0.368305	-0.151194	-0.101647	-0.0189979	-0.111893	-0.135385	-0.160239	-0.102403	-0.183593	-0.0418618	-0.511815	-0.353009	-0.282782	0.071709	-0.199033	-0.0971779	0.0559602	0.055373	-0.156077	-0.0502092	0.0343694	-0.0570267	0.0836826	0.864816	0.1247	0.426392	-0.0168654	-0.191335	0.196222	-0.160646	0.167922	0.0856577	-0.041385	0.203721	0.417187	0.256457	0.042002	-0.0442357
BnaA02g05330D	black	-0.207807	-0.26725	0.0592745	-0.0929337	0.17887	-0.225537	-0.0890822	-0.023343	0.195051	0.0276913	0.326822	-0.127737	-0.0703952	0.0201317	-0.111213	-0.122028	-0.153765	-0.113746	-0.160707	-0.0402091	-0.41657	-0.278154	-0.239494	0.03945	-0.150318	-0.0999185	0.0553829	0.0185057	-0.123886	-0.0425653	0.0207104	0.0156738	0.07687	0.889358	0.187752	0.446587	0.0140444	-0.114233	0.280706	-0.126119	0.134411	0.0854176	-0.00275558	0.145623	0.363029	0.191414	0.0073612	-0.0327433
BnaA06g05460D	black	-0.18398	-0.293664	0.0471181	-0.16761	0.178026	-0.315171	-0.161271	-0.131253	0.18327	0.0238911	0.342099	-0.161708	-0.106833	0.0742328	-0.149778	-0.184863	-0.174549	-0.079985	-0.143378	-0.00283627	-0.462239	-0.237127	-0.23104	0.0328015	-0.125095	-0.118901	0.12143	0.0491192	-0.0689621	-0.0268063	0.047797	0.11355	0.173951	0.934089	0.219836	0.566828	0.195223	0.0272648	0.388809	-0.0738216	0.144806	0.0842216	-0.05912	0.150403	0.335469	0.212534	0.00250246	0.0617087
BnaC03g03090D	black	-0.143695	-0.167514	0.000692894	-0.107201	0.121212	-0.21975	-0.119183	-0.121191	0.108954	-0.0353249	0.218289	-0.137305	-0.089056	-0.0159653	-0.148892	-0.158108	-0.151318	-0.0595365	-0.132877	-0.0571745	-0.300397	-0.129371	-0.111899	0.0635129	0.0749192	0.0176392	0.0428498	0.0578256	-0.123284	-0.0282736	0.0394461	0.0342288	0.0105022	0.890915	0.144469	0.350278	-0.000664229	0.00453588	0.38867	-0.11937	0.0154703	0.0841586	-0.0191975	0.0468629	0.200408	0.0365179	-0.0833712	-0.0723822
BnaA07g17920D	black	-0.072721	-0.206108	-0.0333227	-0.272916	0.125952	-0.595836	-0.351438	-0.0396305	0.0499298	-0.0743028	0.388736	-0.367807	-0.318137	-0.0236906	-0.169373	-0.338646	-0.358616	-0.0749687	-0.237555	0.0440878	-0.551472	0.0146655	-0.189707	0.20652	0.117379	0.33116	0.171077	0.126639	0.192133	-0.114096	0.0223318	0.279129	0.395205	0.673566	0.381563	0.682218	0.2668	0.267222	0.503531	-0.151539	0.180457	0.0837992	-0.266527	0.0576849	0.242227	0.246666	0.275357	0.262797
BnaA09g41920D	black	0.0498504	0.0338536	-0.0646026	-0.111188	0.0524022	-0.146711	-0.0764779	-0.158596	0.0887158	-0.0523356	0.0530813	-0.0812191	-0.0662689	-0.0219839	-0.169573	-0.145096	-0.117436	-0.0246112	0.0051348	-0.0615775	-0.0281927	0.084935	0.173844	-0.096592	0.0379179	-0.061473	-0.0471154	-0.066173	-0.0885308	0.168211	0.0998246	0.216908	-0.0921094	0.816641	0.0794774	0.20874	-0.0478245	0.0351705	0.300154	0.0157023	-0.048325	0.0833655	0.0149661	-0.0921679	-0.019621	-0.149214	-0.143013	-0.116434
BnaA07g34070D	black	0.0676261	0.0754239	-0.105501	-0.157194	0.0292209	-0.223561	-0.12739	-0.222896	-0.0640886	-0.0899924	-0.0172683	-0.139669	-0.148917	-0.0389542	-0.20025	-0.196919	-0.156241	0.0587707	0.116317	0.124635	-0.0141787	0.232906	0.101356	-0.0538818	0.196637	0.0575732	-0.0433473	-0.0745679	-0.0340226	0.0215742	-0.0178138	0.198931	-0.067057	0.800603	0.263739	0.24451	0.015873	0.228639	0.386137	0.00933108	-0.103811	0.0812131	-0.0931961	-0.0424359	-0.109364	-0.205285	-0.144948	-0.0646188
BnaC01g15870D	black	-0.295166	-0.358225	-0.0708411	-0.20936	0.0954904	-0.408363	-0.195763	-0.0963291	0.0993383	-0.0860165	0.41707	-0.224041	-0.202036	-0.0441071	-0.167019	-0.216631	-0.234966	0.038178	-0.193169	-0.0107991	-0.575035	-0.273046	-0.186214	0.135992	-0.130775	-0.0638486	0.0410031	0.0552971	-0.0954608	-0.00517072	0.173834	0.0619137	0.109861	0.810707	0.276618	0.507136	0.113922	-0.0413704	0.254463	-0.143399	0.197624	0.0809506	-0.148544	0.168285	0.346987	0.373441	0.0886251	0.137384
BnaA10g08350D	black	0.09636	-0.00758832	-0.00117279	-0.154597	0.213894	-0.283663	-0.109133	-0.227141	0.2063	0.0688041	0.234958	-0.150059	-0.16042	0.0996385	-0.191079	-0.212933	-0.177941	0.00782358	-0.0870803	-0.0515279	-0.161536	0.108613	0.0957719	0.0230395	0.0574443	-0.0218926	0.0762435	-0.0648325	0.198678	0.171766	0.196988	0.411271	0.384415	0.865924	0.338906	0.567627	0.259113	0.29486	0.602369	-0.0620626	-0.0458334	0.0796513	-0.0891119	-0.0971437	0.0599147	-0.0716664	-0.116367	0.0147948
BnaC03g20530D	black	-0.157159	-0.205766	0.0357139	-0.0944968	0.161171	-0.205529	-0.0881975	-0.0826331	0.17141	0.0113345	0.277328	-0.118812	-0.0726258	0.0131562	-0.122725	-0.129306	-0.139834	-0.0809963	-0.12971	-0.0367894	-0.336126	-0.204778	-0.164337	0.0339587	-0.115929	-0.116217	0.0267883	-0.00249875	-0.101799	-0.00669926	0.0424203	0.0468131	0.0550833	0.937594	0.179766	0.41388	0.00657551	-0.0773305	0.304266	-0.125777	0.0582128	0.0775799	-0.00750483	0.103133	0.28002	0.118525	-0.049985	-0.0514949
BnaC02g02040D	black	0.107875	0.114448	-0.0674272	-0.0785374	0.255692	-0.230958	0.0638651	-0.208014	0.114196	0.16612	0.166063	-0.203533	-0.254067	0.14639	-0.276523	-0.24789	-0.247811	0.0265068	-0.0964561	-0.104445	-0.0237162	0.28995	0.217642	0.414065	0.250677	0.185769	0.310372	0.0380558	0.137954	0.0727742	0.141276	0.408494	-0.0334948	0.592244	0.284054	0.45691	0.484237	0.628102	0.465775	-0.0297647	-0.104954	0.0774711	-0.138327	-0.212103	-0.0951708	-0.0686088	-0.190287	-0.0499829
BnaA06g21300D	black	0.28648	0.131156	0.244423	0.0153918	0.27254	-0.211678	-0.186514	-0.0893108	0.232498	0.0703626	0.229983	-0.237451	-0.102825	0.0150433	-0.0968749	-0.206796	-0.15208	-0.220604	-0.271845	-0.143614	-0.151714	0.128206	0.0252369	-0.0598767	0.323553	0.233965	-0.0509477	-0.197696	0.0207305	0.128682	0.0116326	0.440131	0.271122	0.576065	0.401253	0.507937	0.239002	0.311196	0.819875	0.00281526	0.00413485	0.0774529	0.0819762	-0.222533	0.0394786	-0.146876	0.146476	0.245518
BnaA07g13550D	black	-0.0744087	-0.14495	-0.0884891	-0.204101	0.0940633	-0.389041	-0.151732	0.0185774	0.213905	0.00749293	0.366684	-0.168674	-0.199477	0.025705	-0.215416	-0.289454	-0.240278	0.0794546	-0.190152	-0.0562783	-0.367348	-0.0293441	0.0864184	0.0424636	0.0704117	0.205157	0.0954761	0.0863818	0.0269219	0.196734	0.319646	0.320098	0.203099	0.865037	0.257455	0.534628	0.12245	0.141829	0.458989	0.013897	0.16387	0.0772904	-0.127432	-0.0746487	0.102213	0.0340982	0.174615	0.112243
BnaC02g12380D	black	0.0518635	0.119038	-0.234791	-0.175245	0.0912725	-0.293968	-0.0144219	-0.313165	-0.0788191	-0.00189465	-0.0665786	-0.202379	-0.307806	0.0218794	-0.31685	-0.266642	-0.25441	0.101477	0.357102	0.159042	0.0278449	0.32133	0.216448	-0.103898	0.198822	0.00363943	0.225254	0.0424927	0.0970463	0.135301	0.057335	0.285869	0.0101331	0.709556	0.239307	0.307513	0.18574	0.466303	0.428494	-0.0256339	-0.197146	0.0757163	-0.248711	-0.0249726	-0.18851	-0.226237	-0.275841	-0.11631
BnaC01g05510D	black	-0.194268	-0.299456	0.179558	0.0325763	0.35667	-0.103399	0.120797	0.127565	0.453181	0.344456	0.487989	0.0137861	-0.00992956	0.263993	-0.224984	-0.175085	-0.218103	-0.15878	-0.256705	-0.103171	-0.453457	-0.384624	-0.290203	-0.0178909	-0.226765	-0.170184	0.263328	0.031578	-0.140657	0.00365471	0.100439	0.127356	0.152621	0.756351	0.254538	0.635126	0.23933	0.0329138	0.329888	-0.183972	0.117026	0.0753782	0.0591985	0.124978	0.458427	0.233029	0.176265	0.188996
BnaC03g64540D	black	0.274121	0.235905	-0.185838	-0.222728	-0.0795329	-0.0947601	-0.092289	-0.233452	0.0159428	0.0256819	-0.0850618	0.096581	0.0196883	0.193001	-0.151069	-0.159665	-0.00182166	0.142635	0.122568	-0.00962646	0.357858	0.54129	0.428869	0.16024	0.243995	0.14965	0.0757444	-0.0837035	0.543696	0.096065	0.192913	0.337772	-0.101217	0.480872	0.123537	0.135413	0.0351878	0.446114	0.238974	0.101571	-0.134032	0.0747392	-0.0857801	-0.230407	-0.283754	-0.236245	-0.180873	-0.0700051
BnaA01g10170D	black	-0.0642793	-0.15224	0.0143392	-0.0898694	0.196689	-0.239129	-0.0606884	-0.0319501	0.338517	0.109194	0.391427	-0.123464	-0.0955338	0.0937667	-0.127097	-0.134779	-0.159231	0.0870112	-0.15182	-0.0254403	-0.342383	-0.174401	0.0546109	-0.0230702	-0.146347	-0.110922	0.167794	0.0628689	-0.0577795	0.219392	0.327364	0.271792	0.126828	0.902981	0.180346	0.49984	0.070639	0.0167551	0.347602	-0.166332	0.0206538	0.0744568	-0.000889027	0.0499064	0.213809	0.0832531	0.0419108	0.0497549
BnaA05g00320D	black	-0.0598593	-0.0110018	-0.176797	-0.176375	-0.0187825	-0.261392	-0.125219	-0.224904	-0.0906252	-0.137759	-0.0142747	-0.152426	-0.176712	-0.0804779	-0.230247	-0.229422	-0.180526	-0.0374268	-0.048897	-0.0862172	-0.0916874	0.156842	0.111955	0.0759943	0.189665	0.0812809	0.0752562	0.192929	-0.0688227	0.0603809	0.019302	0.10443	-0.0962154	0.839823	0.0782512	0.194538	-0.037204	0.14901	0.336905	-0.0550328	-0.12488	0.074373	-0.125314	-0.149771	-0.0655423	-0.184387	-0.170737	-0.108419
BnaC04g30010D	black	0.109935	0.0424646	-0.0611763	-0.0734227	0.23923	-0.228095	-0.00881686	-0.00804577	0.306815	0.212065	0.265397	-0.0643626	-0.164684	0.207236	-0.178975	-0.00560866	-0.191357	0.103695	-0.168271	-0.134378	-0.153354	0.0902267	0.210368	0.0629493	0.085263	0.125975	0.309795	0.0554962	0.0529369	0.171185	0.357904	0.487841	0.061447	0.461973	0.455173	0.442908	0.17658	0.332902	0.392879	0.0710566	0.089209	0.0743408	-0.0137504	-0.178585	-0.0114937	-0.0015896	-0.0446309	-0.057024
BnaC04g25330D	black	-0.155805	-0.275235	0.153247	-0.0813284	0.219009	-0.297448	-0.138036	0.320319	0.333875	0.111528	0.463316	-0.121582	-0.101821	0.0612191	-0.0973868	-0.186351	-0.206057	-0.135619	-0.208423	0.00914239	-0.514405	-0.297702	-0.300178	0.0944642	-0.148926	0.275814	0.0404541	-0.046333	-0.0969755	-0.0444794	0.0219038	0.137767	0.117942	0.617426	0.208946	0.586502	0.254664	-0.0641676	0.251365	0.0857876	0.442209	0.0743284	-0.011887	0.174436	0.382226	0.22211	0.395881	0.0827453
BnaC02g00870D	black	-0.16002	-0.300878	0.0966704	-0.133284	0.240235	-0.299857	-0.133217	-0.127304	0.2202	0.0674211	0.357689	-0.159622	-0.114397	0.0978812	-0.135908	-0.172165	-0.197616	-0.117104	-0.1954	-0.0440623	-0.482891	-0.279558	-0.27195	0.0550029	-0.164622	-0.132811	0.109657	0.019351	-0.0395854	-0.0229581	0.0346146	0.154675	0.217188	0.809538	0.363881	0.599722	0.269075	0.0322741	0.375354	-0.177489	0.0960786	0.074327	-0.0552198	0.162598	0.382091	0.266944	-0.0524631	-0.013191
BnaA03g47450D	black	-0.0539424	-0.126048	0.114533	-0.0475525	0.270573	-0.167648	-0.0467505	-0.0680481	0.283018	0.171872	0.343647	-0.126905	-0.0508322	0.163388	-0.10084	-0.0779467	-0.125779	-0.0958062	-0.162574	-0.060815	-0.27252	-0.0947869	-0.118066	0.164934	-0.00821831	-0.0141266	0.212547	0.00469478	-0.102072	-0.0394957	0.0638795	0.174411	0.028354	0.907025	0.21932	0.525602	0.255915	0.221943	0.43982	-0.124849	0.0014214	0.0736009	0.0140447	0.011411	0.208401	0.0178097	-0.0600382	-0.0569418
BnaA03g43230D	black	0.137555	0.023035	-0.0137025	-0.155768	0.239703	-0.317875	-0.104726	-0.235931	0.165212	0.17648	0.23165	-0.162364	-0.203714	0.228431	-0.257216	-0.222126	-0.195751	-0.0380902	-0.119796	-0.0626141	-0.166871	0.21267	0.0841452	-0.0101523	0.199436	0.0687365	0.320014	0.0796845	0.101551	0.0661338	0.152021	0.504883	0.191	0.681839	0.657127	0.63215	0.401411	0.595666	0.741506	0.208025	0.0981325	0.0727404	-0.121333	-0.207961	-0.0425396	-0.0926086	-0.0810203	0.10984
BnaC03g35660D	black	-0.361744	-0.396186	-0.0221887	-0.13637	0.112041	-0.282349	-0.125585	-0.0573843	0.0849004	-0.0546497	0.348625	-0.156021	-0.111714	-0.0243292	-0.109816	-0.149914	-0.182764	-0.119197	-0.206906	-0.0774844	-0.547023	-0.403768	-0.311977	0.048343	-0.230442	-0.182715	0.0973235	0.111993	-0.162658	-0.0667695	0.0207508	-0.117249	0.0785822	0.747844	0.0902452	0.370309	-0.0201763	-0.216443	0.147781	-0.174344	0.179611	0.0724716	-0.0670772	0.20465	0.437479	0.324717	-0.0321204	-0.064469
BnaC05g38190D	black	-0.0567465	-0.118036	0.0682388	-0.028814	0.316767	-0.178385	0.0693924	0.125265	0.419478	0.23254	0.424961	-0.0981761	-0.12058	0.118061	-0.184103	-0.1469	-0.211767	-0.077654	-0.217925	-0.0910126	-0.279814	-0.114868	-0.0576222	0.0927274	-0.0831191	0.0855664	0.0738182	-0.0607569	0.0527239	0.116007	0.189389	0.283235	0.209054	0.882769	0.336801	0.628593	0.239524	0.119132	0.441517	-0.144843	0.0717769	0.07204	-0.0287781	-0.0121994	0.24786	0.0452982	0.131641	0.0436043
BnaC07g47520D	black	-0.151036	-0.225617	-0.16627	-0.221648	0.0971087	-0.424744	-0.119019	-0.0369818	0.274625	0.0681172	0.400488	-0.200573	-0.220711	0.112629	-0.249641	-0.273128	-0.279762	0.212377	-0.209608	-0.0764693	-0.457884	-0.102664	0.158879	0.0381014	-0.0387232	0.0757993	0.444856	0.524325	-0.0366415	0.342001	0.516259	0.357725	0.137658	0.708892	0.258934	0.53386	0.210591	0.21385	0.370267	-0.126178	0.0533676	0.071055	-0.161419	-0.0780419	0.112517	0.0108647	0.0527511	0.0142521
BnaC03g61750D	black	-0.293782	-0.355597	0.00375777	-0.146593	0.0549159	-0.26876	-0.161031	-0.0914433	0.027977	-0.0958054	0.320284	-0.153269	-0.0902622	-0.0354507	-0.11252	-0.149308	-0.162152	-0.131069	-0.181001	-0.0742825	-0.485688	-0.321069	-0.269102	0.105519	-0.189395	-0.17774	0.0364547	0.0624281	-0.13729	-0.0691866	-0.0108071	-0.0714253	0.0849436	0.611065	0.152866	0.327008	-0.0131744	-0.161607	0.12272	-0.13593	0.142111	0.0710139	-0.0565615	0.177914	0.390736	0.308227	0.00331285	0.00100074
BnaA10g21680D	black	-0.0913479	-0.187539	0.0570712	-0.111414	0.201935	-0.242073	-0.100111	-0.0944451	0.245778	0.108479	0.34652	-0.121188	-0.0673636	0.137129	-0.130034	-0.176178	-0.163124	-0.0671547	-0.179009	-0.0601808	-0.356482	-0.149637	-0.106079	0.0143291	0.061602	0.0148416	0.182877	0.0352892	-0.0773926	0.0456251	0.112061	0.17044	0.0936862	0.925458	0.260533	0.519542	0.136375	0.142412	0.52983	-0.138987	0.0244334	0.0698127	-0.0226971	0.0220523	0.221801	0.0715919	-0.0381406	-0.0176318
BnaA08g05610D	black	0.00288046	0.00545926	0.0135282	-0.00647586	0.157531	-0.104192	0.00875028	-0.00910814	0.171064	0.0556524	0.127145	-0.129497	-0.0953717	-0.0469642	0.0490791	0.0141852	-0.15413	0.161645	0.199409	0.28112	-0.112046	-0.0137202	-0.0379305	-0.0468982	0.0125549	0.0345037	-0.0785011	-0.121968	-0.0727447	0.0957716	0.0734883	0.107114	-0.00281668	0.504682	0.482313	0.286557	-0.00408292	0.0388801	0.256642	-0.113074	-0.0434666	0.0695556	-0.0184603	0.205009	0.0912641	-0.0768727	-0.0306219	-0.0642231
BnaC05g30800D	black	-0.113778	-0.197374	-0.0193718	-0.188657	0.175047	-0.353486	-0.16727	-0.19283	0.0963661	0.0525749	0.257477	-0.199464	-0.191416	0.098866	-0.204254	-0.187479	-0.206468	-0.0439516	-0.00561415	0.10607	-0.367744	-0.0565599	-0.187543	0.0666812	0.0120366	-0.0325678	0.217189	0.0508601	0.0332083	-0.0634446	-0.0117744	0.166126	0.331762	0.892521	0.410474	0.614304	0.185888	0.250555	0.529158	-0.0975195	0.0318069	0.0695247	-0.178014	0.132328	0.203335	0.0678719	0.00980267	0.160819
BnaC04g52290D	black	-0.160536	-0.163706	0.0342963	-0.0557113	0.194483	-0.222783	-0.0754456	-0.0282978	0.174325	0.028753	0.297277	-0.156291	-0.121175	-0.0100834	-0.104	-0.109183	-0.173294	-0.0700151	-0.126055	-0.0241759	-0.351541	-0.190678	-0.172078	0.0458677	-0.0784258	-0.0420651	0.0830448	0.0459459	-0.100518	-0.0386918	0.0453947	0.0255311	0.0486676	0.937018	0.134101	0.407542	-0.00705522	-0.0483323	0.29765	-0.115439	0.0713897	0.0692151	-0.0256692	0.0984431	0.255281	0.106588	-0.0230522	-0.0705199
BnaA02g31680D	black	-0.235448	-0.366035	-0.0765121	-0.279624	0.0987661	-0.45751	-0.234182	-0.100117	0.157519	-0.0115922	0.465208	-0.204848	-0.181484	0.0988188	-0.254475	-0.311146	-0.256249	-0.0882588	-0.309284	-0.147339	-0.567632	-0.204956	-0.122578	0.167119	-0.0829306	0.0260314	0.223437	0.200396	-0.0200758	0.125004	0.185118	0.196267	0.33844	0.845014	0.281422	0.624624	0.223624	0.11969	0.424455	-0.17542	0.129089	0.0691664	-0.191378	0.00831718	0.301731	0.237467	0.050095	0.0308337
BnaA08g31110D	black	-0.329194	-0.340271	-0.0809923	-0.17545	0.0916178	-0.349531	-0.154097	-0.0878564	0.0561589	-0.0885816	0.356319	-0.189904	-0.182236	-0.0548457	-0.163788	-0.190803	-0.217374	-0.0782773	-0.199527	-0.075721	-0.522693	-0.292514	-0.220659	0.113084	-0.153761	-0.0983511	0.0622148	0.0909705	-0.0995487	-0.0164578	0.0665693	-0.0520539	0.087414	0.857298	0.143247	0.40972	-0.00434877	-0.123584	0.201319	-0.125572	0.171755	0.0690036	-0.136902	0.134942	0.348725	0.348249	-0.0144838	-0.0280157
BnaA03g45540D	black	-0.196997	-0.254812	0.0345912	-0.106929	0.161424	-0.232891	-0.0966761	-0.0382095	0.183821	0.0239091	0.327861	-0.127803	-0.0793503	0.0258049	-0.12565	-0.143648	-0.156274	-0.0948394	-0.158535	-0.0414182	-0.399586	-0.254224	-0.209817	0.041211	-0.147926	-0.0981316	0.0584041	0.0216215	-0.0954957	-0.0178174	0.0417202	0.0263922	0.0942831	0.933527	0.164788	0.447204	0.0148184	-0.097321	0.288711	-0.137762	0.0991288	0.068701	-0.0296584	0.125055	0.31945	0.164062	-0.000152626	-0.0339512
BnaA03g41510D	black	-0.126377	-0.187942	0.030505	-0.0920128	0.221228	-0.265756	-0.0944847	0.00108276	0.287786	0.105737	0.443835	-0.174396	-0.111024	0.0855463	-0.119957	-0.0828702	-0.183173	-0.0173694	-0.206941	-0.0637374	-0.394048	-0.167096	-0.092941	0.160717	-0.106453	-0.00880305	0.160297	0.0405083	-0.0366593	0.0333349	0.189966	0.16251	0.0722783	0.933814	0.249278	0.533804	0.115637	0.0685263	0.338672	-0.11695	0.113864	0.0685435	-0.0353806	0.0510302	0.254758	0.169717	0.0402088	-0.00489972
BnaA03g20610D	black	0.0491649	-0.0587075	-0.0311059	-0.194339	0.140211	-0.326122	-0.150052	-0.257847	0.147392	-0.015377	0.187577	-0.172138	-0.179518	0.0611243	-0.22348	-0.249418	-0.202815	0.142607	-0.097393	-0.0640981	-0.223545	0.069772	0.12058	-0.114359	0.0448085	-0.0672329	0.0702677	0.0900337	0.0410528	0.185394	0.290823	0.431697	0.342613	0.638225	0.179786	0.486882	0.448767	0.292364	0.447787	-0.0763786	-0.0694166	0.0684835	-0.106028	-0.120445	0.00853988	-0.0437096	-0.145379	-0.019249
BnaA06g40290D	black	-0.222384	-0.337446	-0.0064424	-0.204807	0.14914	-0.390584	-0.174111	-0.0605983	0.18836	0.00733077	0.426617	-0.179712	-0.169651	0.0496978	-0.208404	-0.239585	-0.237122	-0.0602052	-0.21652	-0.0377763	-0.544293	-0.256346	-0.198152	0.0827481	-0.140458	-0.0445614	0.0927892	0.0844667	-0.0483464	0.0428183	0.121155	0.159547	0.22522	0.908685	0.306517	0.624968	0.222305	0.0201641	0.370173	-0.147221	0.156375	0.0684138	-0.1471	0.105422	0.350594	0.277513	0.114385	0.132922
BnaA08g27990D	black	0.0802276	-0.0625909	-0.0835254	-0.215261	0.118776	-0.363105	-0.128336	0.0147348	0.353781	0.124677	0.406279	-0.159254	-0.135024	0.159066	-0.210053	-0.280236	-0.235152	0.13276	-0.0955382	-0.0122972	-0.263015	0.061391	0.268208	-0.0491524	-0.0017706	0.142453	0.19663	0.0452178	0.171343	0.429704	0.431237	0.483197	0.22125	0.780999	0.278019	0.5807	0.176891	0.250839	0.457844	-0.118219	0.0493808	0.068164	-0.127385	-0.0902232	0.0454354	0.0900731	0.159738	0.119971
BnaC05g31240D	black	0.191362	0.0921734	0.0254314	-0.0969865	0.212081	-0.191	-0.0334951	-0.131915	0.342933	0.194328	0.297712	-0.107794	-0.0866195	0.235061	-0.15281	-0.161779	-0.148311	0.306182	0.00481808	0.0053487	-0.0714344	0.188457	0.294794	-0.00905251	0.0969625	0.0165787	0.257963	0.0459863	0.0367617	0.189016	0.494831	0.55753	0.00010964	0.650354	0.183029	0.492363	0.530158	0.528864	0.397504	-0.087645	-0.144882	0.067432	-0.0147264	-0.163968	-0.112924	-0.187156	-0.0739351	-0.00560345
BnaC03g24390D	black	-0.126046	-0.217381	0.0619522	-0.0752859	0.264632	-0.259085	-0.0348473	0.0995445	0.382177	0.186601	0.477142	-0.140817	-0.115511	0.126582	-0.146242	-0.131229	-0.2008	0.013369	-0.141886	0.0188656	-0.427239	-0.224978	-0.131944	0.0489471	-0.165177	-0.00371578	0.183657	0.0342215	-0.035716	0.0827541	0.215671	0.206996	0.219734	0.921873	0.297697	0.634473	0.150459	0.051941	0.372235	-0.202804	0.0812367	0.0667408	-0.0486599	0.127713	0.306724	0.121506	0.170288	0.0963036
BnaC04g27780D	black	0.229015	0.314054	0.0299102	0.0219888	0.0168569	0.0190868	-0.0871861	-0.135724	-0.0179239	-0.0789041	-0.0415516	-0.0911412	0.0479053	-0.0867202	0.0587181	-0.00173554	0.0112378	-0.00260467	-0.00133515	-0.0313324	0.242797	0.393032	0.24365	0.163006	0.464748	0.284654	-0.180399	-0.18507	-0.0354027	-0.086633	0.0187697	0.0707469	-0.217423	0.521172	-0.0412292	-0.0503017	-0.130364	0.257997	0.353467	0.130214	-0.071167	0.0662003	0.111719	-0.241557	-0.261039	-0.12918	-0.136229	-0.0718834
BnaC04g44840D	black	-0.124744	-0.208713	0.00350097	-0.164829	0.153051	-0.308843	-0.140851	-0.128908	0.118037	0.014277	0.274931	-0.158252	-0.150765	0.0372351	-0.190937	-0.205702	-0.188908	-0.0833204	-0.0986215	0.00698495	-0.363678	-0.11879	-0.184027	0.0214293	-0.0305292	-0.0425721	0.0474267	-0.0273832	0.00283903	-0.0291107	0.00968028	0.138845	0.336591	0.927094	0.330197	0.560076	0.110985	0.0838931	0.476851	-0.0801965	0.0759755	0.0650732	-0.126545	0.0773182	0.235244	0.0910298	0.0416897	0.133336
BnaC03g33070D	black	-0.17914	-0.281346	0.118617	-0.079293	0.179517	-0.178477	-0.0538889	0.119514	0.28365	0.093951	0.390421	-0.115189	0.00517668	0.0618708	-0.098312	-0.133186	-0.167719	-0.119522	-0.150027	0.00262388	-0.409793	-0.299909	-0.276314	0.0402889	-0.171431	-0.00904756	0.0151049	-0.0469645	-0.142269	-0.0478333	0.0115352	0.0232426	0.183296	0.869786	0.160615	0.488499	0.0369404	-0.135494	0.278746	-0.175862	0.123903	0.0647768	0.0269562	0.179027	0.366696	0.147682	0.139998	0.00303794
BnaA03g54760D	black	0.0948585	-0.0336236	0.111306	-0.0796961	0.284119	-0.221838	-0.0440178	-0.119033	0.261702	0.22994	0.297443	-0.149479	-0.0906056	0.22741	-0.129625	-0.159139	-0.158648	-0.114376	-0.0703593	-0.0196468	-0.200093	0.0553933	-0.0700341	0.050589	0.0622183	-0.000236556	0.277631	-0.0160904	0.0694313	-0.0244644	0.024575	0.326603	0.0770707	0.879629	0.432954	0.622729	0.309188	0.407742	0.550409	-0.110415	-0.0593628	0.0645468	-0.0512943	-0.040832	0.118797	-0.0598812	-0.0138787	0.0828472
BnaA05g19250D	black	-0.0864527	-0.0702744	-0.00296915	-0.0950519	0.141688	-0.234153	-0.140682	-0.106017	0.0736597	-0.0360823	0.213997	-0.15504	-0.132648	-0.0383026	-0.0904062	-0.0504641	-0.114139	-0.106	-0.120517	-0.0379209	-0.229976	-0.0172576	-0.0911837	0.127487	0.0199149	0.0289136	-0.0209583	-0.0634823	-0.007391	-0.0698031	-0.0108261	0.0708523	0.0177861	0.883265	0.168017	0.365567	0.0522206	0.0621429	0.362979	0.216441	0.260919	0.0644378	-0.0427256	-0.00804152	0.121918	0.13915	-0.037045	-0.000317214
BnaC08g12570D	black	0.0108093	0.0174373	-0.0684535	-0.0680055	0.0934694	-0.136063	-0.0373524	-0.100256	0.207685	-0.00309247	0.158524	-0.0911199	-0.0864203	-0.020767	-0.114969	-0.0548726	-0.0926482	0.0964641	-0.021603	-0.022708	-0.0731512	0.00876277	0.24194	-0.0587573	-0.0361087	-0.0850126	-0.0192688	-0.0395623	-0.0809727	0.431543	0.255835	0.223482	-0.0820099	0.832797	0.10293	0.249455	-0.0219333	0.0116554	0.307002	-0.0893941	-0.0907669	0.0621901	0.0068329	-0.0709108	-0.00115652	-0.124237	-0.0983545	-0.0877247
BnaC09g37220D	black	-0.261974	-0.407084	-0.00324746	-0.21603	0.17951	-0.414027	-0.171803	-0.03023	0.221213	0.0623002	0.521886	-0.202354	-0.174309	0.104504	-0.218035	-0.26129	-0.261261	-0.126313	-0.332677	-0.127689	-0.623537	-0.308462	-0.256055	0.160577	-0.171567	-0.020575	0.17865	0.119693	-0.0140732	0.00985869	0.134051	0.161116	0.37184	0.817486	0.479397	0.698973	0.18752	0.0336349	0.419475	-0.153675	0.216588	0.0620496	-0.162496	0.0868762	0.418123	0.390269	0.127	0.122031
BnaC04g55760D	black	0.103108	-0.0125685	-0.0600887	-0.224518	0.178078	-0.357704	-0.140632	-0.283192	0.100645	0.159872	0.186011	-0.183529	-0.205891	0.267956	-0.268881	-0.289608	-0.23871	0.024486	0.0552841	0.018395	-0.157864	0.230115	0.0656402	-0.00228941	0.266096	0.102752	0.390119	0.0276224	0.170228	0.0346855	0.0949103	0.429575	0.18834	0.744111	0.516221	0.628417	0.42862	0.667844	0.69021	-0.0393946	-0.109196	0.0620413	-0.218031	-0.113977	-0.0566635	-0.146898	-0.117049	0.062564
BnaC09g04090D	black	-0.0681225	-0.138466	-0.0212559	-0.126547	0.143581	-0.267646	-0.0768321	0.00793123	0.17361	0.0626298	0.370198	-0.154641	-0.16922	0.0344828	-0.175339	-0.183726	-0.185245	0.0170006	-0.211019	-0.0590702	-0.277168	0.000486208	-0.0295384	0.483517	-0.0535677	0.132739	0.0489613	0.0380272	0.139673	-0.0104678	0.173356	0.217299	0.26169	0.649871	0.5316	0.546143	0.1492	0.170509	0.306679	-0.111167	0.0787401	0.0613091	-0.135074	-0.0137792	0.180908	0.0844222	0.184966	0.214474
BnaC07g35480D	black	-0.121544	-0.0496246	0.137652	0.225804	0.415322	-0.0477797	0.285011	0.0776555	0.284276	0.290019	0.30008	-0.168268	-0.164699	0.0498581	-0.142847	-0.101366	-0.215442	-0.0916436	-0.213652	-0.130239	-0.294772	-0.267148	-0.159266	0.0513377	-0.13033	-0.154177	0.410704	0.303453	-0.154638	-0.0214492	0.0875969	0.0206364	0.00250227	0.579134	0.0589892	0.325645	0.0250969	0.0224309	0.196615	-0.157565	-0.0175858	0.0592203	0.0690976	0.030214	0.285637	0.0482886	-0.0889547	-0.0951953
BnaA07g27230D	black	0.0643044	-0.0656017	-0.00784361	-0.171297	0.13463	-0.268949	-0.123076	-0.185766	0.242579	0.0894384	0.253548	-0.158373	-0.0962931	0.148262	-0.0584994	-0.147185	-0.179518	0.489173	0.305881	0.497297	-0.217467	0.0187098	0.10584	-0.0884464	-0.0766667	-0.114877	0.199224	-0.00370366	0.0432561	0.172007	0.336749	0.360107	0.0714389	0.768031	0.353905	0.490747	0.235302	0.24313	0.357218	-0.193887	-0.124199	0.0591472	-0.085517	0.313556	0.0417637	-0.0330128	-0.0781503	0.00447576
BnaC07g15890D	black	-0.0181391	0.110599	-0.14396	-0.0658796	0.0395633	-0.0827717	0.0166103	-0.142833	-0.0654446	-0.0421228	-0.0458113	-0.0707217	-0.132857	-0.0657294	-0.192316	-0.137886	-0.115494	-0.0408889	0.0352539	-0.0779766	0.110924	0.263241	0.103135	0.163566	0.333205	0.205368	-0.0721867	-0.0898216	0.0492391	-0.085093	-0.0453396	0.024537	-0.094422	0.736416	0.0804708	0.133031	-0.0389791	0.247258	0.354781	-0.0482929	-0.162577	0.059036	-0.112069	-0.162223	-0.12369	-0.210066	-0.145369	-0.0850101
BnaA04g24800D	black	-0.253028	-0.296516	0.0118022	-0.119066	0.118934	-0.25179	-0.11994	-0.0556733	0.117598	-0.0300524	0.329333	-0.138593	-0.0992194	-0.0124689	-0.125021	-0.140139	-0.157529	-0.099535	-0.167017	-0.0488737	-0.443234	-0.292739	-0.236938	0.0547891	-0.165395	-0.130307	0.0436907	0.0504489	-0.132845	-0.040519	0.0246246	-0.0228944	0.0818715	0.89246	0.135122	0.400537	-0.0100094	-0.143047	0.234372	-0.144356	0.0993493	0.0589191	-0.0487022	0.146654	0.335143	0.190399	-0.00823449	-0.0435868
BnaA09g48420D	black	-0.372545	-0.400522	-0.0688687	-0.197913	0.115069	-0.383902	-0.186476	-0.166621	0.0151432	-0.0401383	0.344289	-0.203976	-0.196747	0.0476075	-0.170837	-0.198475	-0.21889	-0.0624957	-0.108937	0.0299456	-0.587476	-0.335897	-0.319422	0.0591598	-0.193108	-0.187763	0.284622	0.146984	-0.0985433	-0.0967983	-0.00683563	-0.0891964	0.138794	0.74894	0.127438	0.4485	0.0574058	-0.0263662	0.22129	-0.0596378	0.220719	0.0589144	-0.178859	0.251306	0.386862	0.460965	-0.068137	-0.0213922
BnaC09g03810D	black	-0.105519	-0.00413663	-0.157996	-0.132434	-0.038754	-0.0701427	-0.0516397	-0.189715	-0.141459	-0.0576611	-0.123657	0.0594887	-0.0529778	0.0331313	-0.232068	-0.136058	-0.0363409	-0.135748	-0.0334117	-0.140961	0.0532751	0.148341	0.00991099	-0.0158664	0.30558	0.11036	-0.0118484	-0.0702014	-0.100167	-0.12628	-0.111558	-0.0339901	0.063788	0.621876	0.0111369	0.0785468	-0.0728671	0.175596	0.389673	0.328209	0.098149	0.0588396	-0.0615575	-0.196849	-0.115016	-0.216228	-0.199124	-0.121319
BnaC06g36340D	black	-0.101536	-0.174488	-0.0159429	-0.173186	0.142592	-0.311233	-0.142088	-0.166591	0.0830812	0.0225113	0.249852	-0.166796	-0.164126	0.0590345	-0.217031	-0.224684	-0.197263	-0.0953067	-0.082907	-0.00969344	-0.322022	-0.0513402	-0.150888	0.0401859	0.0301101	-0.024311	0.0991271	-0.0107422	0.0101759	-0.0397436	-0.00622936	0.153823	0.276126	0.937287	0.335958	0.55438	0.1426	0.185382	0.509325	-0.0612037	0.0413691	0.0584511	-0.153153	0.0223525	0.173884	0.0497686	0.0231155	0.15029
BnaA09g10420D	black	-0.206787	-0.278958	0.0256118	-0.114586	0.161254	-0.274065	-0.0858352	0.178132	0.279475	0.0775168	0.436851	-0.136536	-0.102762	0.0315363	-0.130543	-0.162539	-0.184407	-0.070119	-0.185267	-0.0123963	-0.456838	-0.269669	-0.199576	0.0690883	-0.149597	0.115221	0.0397118	0.0139552	-0.0850702	0.0321967	0.105709	0.0775627	0.166176	0.869612	0.282246	0.529174	0.021471	-0.11135	0.294572	-0.140392	0.192977	0.0584157	-0.069252	0.134269	0.332882	0.17224	0.202216	-0.00571448
BnaC07g29990D	black	-0.0789265	-0.0561366	-0.0488686	-0.0903207	0.0963582	-0.144855	0.00414503	-0.0972882	0.028136	0.0468357	0.103365	-0.035907	-0.0911439	0.05203	-0.168552	-0.131942	-0.130772	-0.122791	-0.110394	-0.0830037	-0.112497	0.0814356	-0.0438016	0.0828823	0.412718	0.260965	0.00260296	-0.0774571	-0.0494518	-0.106785	-0.0661732	0.0705723	0.00680841	0.711387	0.251039	0.306675	0.120137	0.282309	0.59298	0.0861753	0.0331287	0.0576384	-0.0733532	-0.119031	0.0083806	-0.0843854	-0.0635339	0.00978445
BnaA06g33710D	black	-0.20456	-0.263927	0.0467849	-0.0959412	0.173016	-0.227715	-0.0957908	-0.0550767	0.181473	0.0391255	0.332717	-0.127429	-0.0790026	0.0463048	-0.112586	-0.128508	-0.150605	-0.0919072	-0.158374	-0.0380028	-0.415325	-0.278003	-0.227998	0.0303845	-0.162281	-0.131902	0.107052	0.0431678	-0.116096	-0.0311285	0.037676	0.0213008	0.0683861	0.929114	0.154281	0.444458	0.0306999	-0.086535	0.287464	-0.137644	0.0938238	0.0576286	-0.0268176	0.134655	0.322296	0.173747	-0.0283026	-0.0532643
BnaC07g15850D	black	-0.107491	-0.209256	0.0523306	-0.120234	0.113949	-0.140997	-0.0898714	-0.0962244	0.18601	0.0445879	0.256979	-0.0602717	0.0127613	0.0883638	-0.143561	-0.137369	-0.0917573	-0.0863589	-0.133366	-0.064491	-0.256592	-0.17843	-0.130863	0.0330727	-0.0790923	-0.102169	0.0042148	-0.0336276	-0.107049	0.0157221	0.0534151	0.0776814	0.0269713	0.905311	0.300759	0.405613	0.0146353	-0.0354149	0.359796	-0.0873358	0.0386097	0.0564743	0.0139356	0.0469818	0.226857	0.0468864	-0.0653807	-0.0581893
BnaC03g09610D	black	0.174923	0.179166	0.0803605	0.134813	0.361902	-0.00401646	0.321241	0.0850379	0.418064	0.424726	0.294713	-0.0590927	-0.104694	0.237602	-0.219466	-0.170981	-0.248573	0.258708	0.0275543	0.123184	0.0237508	0.159482	0.242456	0.0813001	0.197014	0.131349	0.301057	-0.0552979	-0.00561825	0.199434	0.335513	0.41756	-0.0895856	0.605719	0.313469	0.442626	0.294455	0.499742	0.473979	-0.111273	-0.171689	0.0564213	0.034261	-0.0868948	-0.0777025	-0.207484	0.0378036	0.097206
BnaA01g26720D	black	0.0657581	-0.0190866	-0.0509203	-0.192069	0.15707	-0.319229	-0.109067	-0.231555	0.121592	0.0930436	0.225708	-0.178324	-0.203433	0.144255	-0.28941	-0.292881	-0.24182	-0.00332263	-0.0509505	-0.032255	-0.165231	0.187388	0.0927034	0.0900473	0.208629	0.0961482	0.150364	-0.0170901	0.0868097	0.120392	0.123369	0.38485	0.11121	0.825132	0.469543	0.610246	0.430296	0.53143	0.601687	-0.0618039	-0.0685098	0.0562032	-0.205777	-0.158316	-0.0216848	0.0237796	0.00509048	0.225416
BnaC09g10390D	black	0.0648543	-0.107293	0.127686	-0.0812856	0.308763	-0.208974	-0.0578763	-0.124259	0.427844	0.254824	0.434951	-0.0954942	-0.0403226	0.287855	-0.139262	-0.146106	-0.150288	0.0651459	-0.141887	-0.0438486	-0.296242	-0.10374	0.0262903	-0.0228258	-0.111066	-0.157511	0.31809	0.0707198	0.0117277	0.182969	0.3228	0.421696	0.114433	0.911962	0.342504	0.646236	0.354429	0.283909	0.504631	-0.165001	-0.0533255	0.056022	0.0204015	-0.0207693	0.170438	0.0288287	-0.0878408	-0.029055
BnaA05g09050D	black	-0.0774236	-0.176782	0.0158693	-0.151472	0.178689	-0.287068	-0.125418	-0.131192	0.192554	0.0434015	0.323857	-0.14578	-0.125856	0.0665319	-0.167175	-0.188133	-0.178996	-0.0192677	-0.139227	-0.019786	-0.336914	-0.113819	-0.110679	0.0331165	-0.0724815	-0.0689446	0.0570446	-0.00156033	0.0812548	0.0293708	0.122775	0.20318	0.297113	0.947122	0.3087	0.557812	0.140434	0.073566	0.445842	-0.1325	0.0352118	0.0553292	-0.0984875	0.0471194	0.221267	0.100245	-0.0284452	0.0309883
BnaC05g15390D	black	-0.0268573	-0.0928819	-0.129867	-0.155156	0.129984	-0.357178	-0.072955	0.00399729	0.326963	0.0897517	0.432948	-0.203204	-0.216896	0.0730256	-0.18763	-0.201451	-0.251219	0.380037	-0.0901675	0.0379586	-0.340895	-0.0115589	0.271348	0.0144794	-0.0293106	0.0810813	0.257111	0.263344	0.0251351	0.346319	0.628704	0.459596	0.0739688	0.662645	0.301955	0.507478	0.266791	0.247037	0.345839	-0.127558	0.03636	0.0546612	-0.131327	-0.0582275	0.0171728	-0.0329722	0.10258	0.0791352
BnaC04g01330D	black	-0.287357	-0.357965	0.0301368	-0.126724	0.128462	-0.281187	-0.127135	0.101821	0.200206	0.0104497	0.413516	-0.152949	-0.087279	0.00185356	-0.0811505	-0.140558	-0.1758	-0.0969225	-0.196826	-0.0216368	-0.529365	-0.366944	-0.297256	0.0532404	-0.21066	-0.0112454	0.0648258	0.0814724	-0.145605	-0.0462153	0.0441184	-0.0365388	0.0890305	0.853845	0.150942	0.463286	0.0143323	-0.19549	0.19884	-0.168809	0.191209	0.0544178	-0.0571693	0.195591	0.397253	0.232007	0.134005	-0.0282994
BnaA10g08400D	black	0.199472	0.118703	0.240281	0.143199	0.428023	-0.0481433	0.126565	0.0503917	0.413857	0.373111	0.386416	-0.185206	-0.0340265	0.20633	0.00552612	0.02796	-0.135902	-0.155932	-0.181058	-0.0790672	-0.113678	0.0481424	-0.03141	0.0661545	-0.0331715	-0.0692186	0.317487	-0.0700696	0.0212776	-0.0328452	0.0780193	0.317468	0.0740214	0.715792	0.294691	0.523053	0.150898	0.347684	0.427695	-0.172697	-0.0963604	0.0541203	0.107234	-0.0964106	0.122908	-0.0377035	0.0734062	0.14201
BnaC09g50670D	black	-0.0614789	-0.163078	-0.0506899	-0.20103	0.175524	-0.372509	-0.141444	-0.161303	0.175791	0.135817	0.332608	-0.179995	-0.187995	0.20138	-0.232674	-0.262793	-0.228567	-0.00716346	-0.10168	-0.0125625	-0.351869	-0.0113941	-0.0392337	0.0127312	0.0470666	0.00652405	0.377795	0.1127	0.0930675	0.0737766	0.148473	0.287443	0.216547	0.924983	0.3427	0.638559	0.22094	0.360842	0.574906	-0.0337582	0.0544835	0.0534839	-0.182523	-0.0266821	0.124005	0.0544147	0.0330223	0.157726
BnaA07g37140D	black	-0.1187	-0.266161	0.173237	-0.0604651	0.236812	-0.147931	-0.0495312	-0.0521589	0.280331	0.15873	0.379154	-0.119172	0.0131003	0.156489	-0.133344	-0.134633	-0.144207	-0.147478	-0.148422	-0.0413174	-0.38221	-0.287455	-0.285224	0.0129643	-0.182574	-0.196256	0.124984	-0.0278622	-0.124648	-0.0780776	-0.000825238	0.090633	0.0906631	0.888278	0.279814	0.556183	0.19077	0.0216708	0.35189	-0.174891	0.0473672	0.0531845	0.0257781	0.129756	0.362573	0.164134	0.0307609	0.076752
BnaC01g22060D	black	0.0352091	-0.0823783	-0.0360393	-0.22439	-0.13359	-0.11623	-0.187479	-0.0176543	0.0984232	-0.00878818	0.213535	0.0810333	0.196618	0.179754	-0.175489	-0.274225	-0.0839516	-0.0502753	-0.188644	-0.195978	-0.0632522	0.119935	0.120034	0.138222	0.307517	0.292817	-0.0792296	-0.0845388	0.00974149	-0.00120297	0.155986	0.103786	0.021953	0.614836	0.0423834	0.183802	-0.0747141	0.146708	0.341024	0.014257	0.0562352	0.0526267	0.0304102	-0.223778	-0.0433086	0.0334731	0.0440107	-0.00906075
BnaC06g19440D	black	-0.179398	-0.324761	0.13498	-0.091078	0.26224	-0.272522	-0.0916736	-0.065769	0.252494	0.142174	0.433521	-0.156409	-0.10351	0.142754	-0.156135	-0.170961	-0.186139	-0.163356	-0.224411	-0.0554787	-0.522987	-0.334034	-0.323063	0.0017501	-0.20467	-0.197925	0.213881	0.0828381	-0.0738642	-0.0502103	0.0145808	0.13447	0.213543	0.858045	0.338209	0.651901	0.253635	0.0456867	0.404711	-0.166303	0.108691	0.0519244	-0.0604598	0.132871	0.422054	0.239871	0.0819841	0.15563
BnaA05g06620D	black	0.211308	0.18828	-0.037554	-0.0770779	0.068418	0.0119895	-0.049345	-0.00276374	0.195968	0.0858762	0.0144636	0.0324304	0.0296158	0.112322	-0.00669708	0.259684	0.250464	0.0982365	0.196483	0.0994806	0.269568	0.318155	0.217468	0.0433539	0.0463391	0.087186	-0.0979958	-0.376403	0.229069	0.0604754	0.14266	0.251692	0.12754	0.38696	0.134993	0.225033	0.0643639	0.261015	0.220526	0.0220332	-0.0647402	0.051697	-0.00211896	-0.0489273	-0.132218	-0.0978801	0.0677774	0.102792
BnaC08g17670D	black	-0.153208	-0.206097	0.0249184	-0.110576	0.161222	-0.23737	-0.103042	-0.0973061	0.152652	0.0322655	0.301301	-0.136285	-0.0984397	0.0476915	-0.133191	-0.142041	-0.153151	-0.0752199	-0.11731	-0.0273455	-0.354981	-0.184226	-0.168235	0.0359544	-0.0917236	-0.100632	0.0951597	0.0207611	-0.0834962	-0.0188512	0.0388432	0.0688098	0.101106	0.959476	0.177766	0.452576	0.0666043	0.00593059	0.350511	-0.123381	0.0416153	0.0504751	-0.0620436	0.0775524	0.240052	0.102723	-0.0464875	-0.0356876
BnaA05g28470D	black	-0.291309	-0.320891	-0.0855325	-0.199361	0.0723399	-0.366594	-0.168507	-0.101806	0.047285	-0.0594702	0.281843	-0.193617	-0.186996	-0.00649786	-0.203227	-0.221639	-0.227908	-0.0678474	-0.113285	-0.0260711	-0.492166	-0.234229	-0.219298	0.0216078	-0.0452184	-0.0199961	0.18465	0.255473	-0.120649	-0.0328397	0.0279521	-0.00575021	0.13714	0.896439	0.164122	0.451426	0.0785545	-0.00159863	0.323315	-0.184027	0.0337812	0.0498541	-0.183353	0.109038	0.26496	0.110478	-0.0147491	-0.0364471
BnaA03g48600D	black	-0.271399	-0.357799	-0.0468662	-0.204756	0.142198	-0.412878	-0.184854	-0.109264	0.0801301	-0.033331	0.370068	-0.209148	-0.220144	0.00804568	-0.172427	-0.213631	-0.22893	-0.101719	-0.222961	-0.0478224	-0.56549	-0.283259	-0.272756	0.0738553	-0.168154	-0.0884436	0.126483	0.0615061	0.0395072	-0.0101624	0.0499142	0.0685682	0.68657	0.702974	0.208964	0.570397	0.0830792	-0.044455	0.377423	-0.180115	0.148125	0.0497406	-0.206807	0.150085	0.374027	0.305632	0.0524888	0.110804
BnaA01g11220D	black	-0.135437	-0.134671	-0.0203985	-0.121088	0.0671093	-0.219757	-0.117261	-0.0378983	0.0463951	-0.0305791	0.187045	-0.103947	-0.100689	-0.0113954	-0.125122	-0.143552	-0.109776	-0.0778086	-0.098383	-0.0248079	-0.246116	-0.0715514	-0.106627	0.0485099	0.0394122	0.0889848	0.00768582	-0.0186009	-0.0692548	-0.0419711	-0.00781467	0.0446082	-0.00450323	0.785161	0.110763	0.325068	0.0667627	0.0352702	0.367906	0.450568	0.42444	0.0484425	-0.0393191	-0.0114585	0.0924732	0.0619475	0.0442163	0.0266901
BnaA03g01330D	black	-0.21541	-0.334881	0.0311057	-0.167371	0.19242	-0.354208	-0.157226	-0.114744	0.197249	0.0440286	0.4056	-0.190121	-0.142084	0.0806067	-0.159367	-0.206365	-0.224275	-0.120284	-0.230417	-0.0728596	-0.548506	-0.306346	-0.251291	0.0195442	-0.176018	-0.125892	0.185156	0.193377	-0.0670092	0.0283233	0.0763454	0.106136	0.198874	0.88568	0.371212	0.59553	0.165654	-0.00447809	0.370702	-0.174666	0.128167	0.0480008	-0.116937	0.11589	0.365276	0.361052	-0.0315317	-0.00101071
BnaA06g28900D	black	-0.0799282	-0.266586	0.11603	-0.147937	0.179336	-0.239547	-0.136595	-0.0864409	0.26421	0.119598	0.3971	-0.114308	-0.0121334	0.171137	-0.131447	-0.148655	-0.126247	-0.0929759	-0.183719	-0.0246151	-0.399131	-0.205743	-0.204157	0.0391938	-0.135524	-0.125915	0.11172	0.0061657	-0.0623371	-0.0128899	0.0694763	0.203786	0.109803	0.923359	0.417569	0.616641	0.22892	0.0950268	0.426104	-0.134523	0.0754901	0.0470965	-0.0296228	0.0727311	0.295033	0.163482	0.0691477	0.139189
BnaA03g12120D	black	0.253725	0.17367	0.0451775	-0.0554235	0.0207061	0.0396469	0.0350026	-0.0521387	0.145619	0.120621	0.105123	0.0153911	0.15347	0.16047	-0.10231	-0.118264	-0.0353923	0.0127375	-0.0646628	-0.103206	0.20156	0.294171	0.275818	0.270196	0.179159	0.128058	-0.0100023	-0.0876165	-0.0144723	0.0262487	0.13433	0.280344	-0.14429	0.628892	0.235395	0.160637	0.008982	0.283023	0.285172	0.194012	-0.0216153	0.0464102	0.13236	-0.280408	-0.213724	-0.28459	-0.0774471	-0.0544886
BnaA01g24280D	black	0.0787407	-0.065697	0.2096	-0.0439109	0.302685	-0.214365	-0.153392	-0.199842	0.233978	0.14906	0.334338	-0.136332	-0.0496452	0.196067	-0.076478	-0.183063	-0.175522	-0.0320285	-0.0106521	0.0699675	-0.299866	-0.11603	-0.171923	-0.00699806	-0.12435	-0.193133	0.200946	-0.05161	0.0324078	-0.0456231	0.0268986	0.20549	0.103757	0.80253	0.279007	0.529462	0.240421	0.184635	0.357787	-0.159868	-0.00180409	0.0457232	-9.50216e-05	0.135233	0.227598	0.296383	-0.168762	-0.0884317
BnaA06g02360D	black	0.358393	0.385007	0.241243	0.243464	0.474825	-0.0562927	0.135295	-0.0311035	0.380475	0.315834	0.304686	-0.135211	-0.204857	0.0939292	-0.134643	-0.168158	-0.207557	0.138209	0.109472	0.0705183	0.0299853	0.227886	0.216703	-0.0414571	0.0743427	-0.0300213	0.139077	-0.0862248	0.0565321	0.133131	0.302008	0.492586	0.020769	0.587403	0.370353	0.477724	0.387395	0.495846	0.444466	0.0280482	-0.0781191	0.0454314	0.0554577	-0.133698	-0.123446	-0.168164	0.0332453	0.173916
BnaA10g21900D	black	-0.140065	-0.0971318	-0.147157	-0.0743438	0.210195	-0.19323	0.177168	-0.00295349	0.254591	0.188982	0.305455	-0.0812178	-0.202695	0.092957	-0.279651	-0.171413	-0.230702	0.0182018	-0.0617427	-0.0821161	-0.197005	-0.0376382	0.087884	0.00577045	-0.0505122	-0.0395842	0.18596	0.102209	0.0670188	0.217497	0.251638	0.198081	0.0514949	0.904088	0.26623	0.470068	0.12453	0.176904	0.339918	-0.158195	-0.0496411	0.0433017	-0.162399	-0.0607182	0.103598	0.0513559	-0.0490971	-0.0210841
BnaA04g13010D	black	-0.117704	-0.117268	0.00584761	-0.0362674	0.209636	-0.201617	-0.0124582	-0.0420117	0.125182	0.0604429	0.264903	-0.165917	-0.169251	-0.0284714	-0.152708	-0.0936431	-0.175764	-0.132727	-0.142289	-0.0562461	-0.288024	-0.113499	-0.170845	0.104055	-0.0985356	-0.0505265	-0.00679344	-0.05153	-0.0331184	-0.0731372	-0.00819073	0.0749064	0.157321	0.796468	0.356875	0.431899	0.011866	0.00383773	0.312406	0.0178828	0.159161	0.0430778	-0.0754544	0.0334902	0.206067	0.217478	0.00927242	0.0616422
BnaC06g38230D	black	-0.141296	-0.251393	0.0833404	-0.102976	0.241369	-0.309681	-0.113909	0.0262052	0.292243	0.130532	0.483704	-0.198154	-0.1304	0.105351	-0.134481	-0.172721	-0.222411	-0.0544341	-0.187675	-0.00190308	-0.492037	-0.244217	-0.209438	0.0716243	-0.12529	-0.00239383	0.184038	0.0590141	-0.0571123	0.0139425	0.122824	0.167888	0.212445	0.950574	0.340875	0.642459	0.173819	0.0697778	0.426883	-0.191859	0.0969828	0.0428936	-0.0868697	0.109996	0.311989	0.175251	0.123719	0.0743982
BnaC04g56350D	black	-0.144749	-0.237293	0.0736669	-0.0963451	0.206865	-0.238267	-0.0858373	-0.0311091	0.235829	0.103712	0.379521	-0.133289	-0.0854769	0.0992552	-0.136912	-0.147301	-0.165047	-0.0935167	-0.153212	-0.0237404	-0.403934	-0.233455	-0.212393	0.0254503	-0.149444	-0.101774	0.135916	0.0321128	-0.0753851	-0.00631583	0.0524493	0.106648	0.143051	0.958769	0.248909	0.546601	0.128216	0.018711	0.36364	-0.155056	0.0628442	0.0426218	-0.0582145	0.0961331	0.291565	0.12571	0.0396889	0.0297264
BnaC04g03850D	black	0.0673405	-0.0692824	-0.0303836	-0.177596	0.163961	-0.300954	-0.10621	-0.2295	0.129636	0.0472231	0.193452	-0.152297	-0.18056	0.0758492	-0.207096	-0.222769	-0.188406	0.0371423	-0.000823684	0.0513348	-0.208668	0.0349312	0.0175921	-0.104793	0.039122	-0.0362589	0.00844224	-0.0613666	0.162697	0.217954	0.126663	0.372675	0.519421	0.650153	0.631849	0.555659	0.208388	0.227631	0.621244	0.0168561	0.0265604	0.0425601	-0.15034	-0.00388395	0.0567062	-0.0433608	-0.116583	0.0247408
BnaC06g08090D	black	0.0396061	-0.254123	0.0890425	-0.218334	0.113923	-0.280807	-0.124306	0.104803	0.466769	0.218314	0.610126	-0.0449124	0.0789782	0.308728	-0.188189	-0.341992	-0.20688	0.0247433	-0.29933	-0.146724	-0.398108	-0.153805	0.0678208	0.0559961	-0.102275	0.0839138	0.140848	0.00837001	0.125468	0.301846	0.42133	0.425655	0.283307	0.759271	0.371008	0.677177	0.249505	0.149378	0.433449	-0.145627	0.145312	0.0425534	-0.0159305	-0.0830179	0.224283	0.21626	0.255432	0.180083
BnaA03g18340D	black	-0.108072	-0.181965	-0.163159	-0.260065	0.0357622	-0.430082	-0.196618	-0.0696355	0.120099	-0.0480841	0.319317	-0.215486	-0.224026	0.0148679	-0.214281	-0.27092	-0.247982	0.100067	-0.140716	-0.0381564	-0.377252	-0.036342	0.094591	0.0594606	0.0392647	0.156432	0.123427	0.112207	0.023509	0.333436	0.275703	0.272349	0.341422	0.809731	0.246696	0.490473	0.101949	0.139342	0.445534	-0.13148	0.039101	0.0425181	-0.218966	-0.0625105	0.0677088	0.0398444	0.0411679	-0.0126676
BnaA05g32490D	black	-0.322842	-0.254516	-0.0162957	0.0461451	0.234864	-0.0791815	0.199134	0.0174313	0.126891	0.0909975	0.240264	-0.13748	-0.160245	-0.0823155	-0.13836	-0.0422024	-0.178077	0.0455553	0.101571	0.222262	-0.345329	-0.360116	-0.312446	-0.020418	-0.287615	-0.267891	-0.0201645	-0.0257862	-0.147736	-0.101254	-0.0412245	-0.14373	0.0419598	0.630416	0.319238	0.310427	-0.0330857	-0.23394	0.0697929	-0.203393	0.0610045	0.0424264	-0.0693771	0.395734	0.37604	0.209216	-0.0869775	-0.0807286
BnaC06g04710D	black	0.0212147	-0.0444098	0.000178303	-0.103408	0.141619	-0.203658	-0.0728993	-0.0979455	0.226846	0.0566931	0.302234	-0.113103	-0.0899529	0.059947	-0.143771	-0.15133	-0.138808	0.103641	-0.0955127	-0.0151799	-0.193757	0.000100722	0.0975248	0.0143892	-0.0199792	-0.0484329	0.0320994	-0.00360758	-0.00143353	0.123326	0.269693	0.291033	0.0272152	0.952603	0.215895	0.438295	0.140919	0.132112	0.381709	-0.0761645	-0.0226612	0.0422425	-0.0380258	-0.0665794	0.0500988	-0.024557	-0.019834	0.0245452
BnaA10g21240D	black	-0.303632	-0.38555	-0.00229555	-0.174459	0.130662	-0.362764	-0.160379	0.0778787	0.177363	0.0156883	0.451466	-0.182666	-0.152844	0.0222768	-0.14866	-0.193956	-0.212341	-0.111762	-0.20693	-0.019529	-0.585609	-0.345332	-0.310508	0.0679177	-0.189538	0.0210944	0.0976811	0.0610411	-0.087882	-0.0403877	0.0390165	0.00764842	0.221055	0.887497	0.2432	0.56763	0.066544	-0.109247	0.286929	-0.145821	0.228311	0.0421159	-0.151861	0.174665	0.39666	0.314064	0.18854	0.0715961
BnaC08g28990D	black	0.11885	0.333556	-0.111307	0.110628	0.0989434	0.163746	0.303765	-0.026431	-0.0194436	0.10566	-0.134697	0.0633963	-0.0786877	-0.042459	-0.166807	-0.101333	-0.0529479	-0.0475573	0.0277812	-0.115303	0.414468	0.443698	0.270531	0.259417	0.362963	0.230559	-0.10977	-0.148995	0.0162296	-0.0848551	-0.0255733	0.0594328	-0.208061	0.510533	0.00996082	-0.0400666	-0.0471989	0.338814	0.240349	0.0338126	-0.243219	0.0417444	-0.0122508	-0.317964	-0.29916	-0.375089	-0.157826	-0.0992567
BnaA09g01450D	black	-0.0446621	-0.16198	0.0705392	-0.112706	0.241345	-0.308335	-0.113603	-0.068607	0.236341	0.189978	0.407232	-0.188003	-0.150008	0.197826	-0.173772	-0.221532	-0.219701	-0.0463971	-0.0884893	0.0387051	-0.384727	-0.0872617	-0.151479	0.0374291	-0.0251468	-0.020529	0.330525	0.036381	0.0270381	-0.0193644	0.0845236	0.241891	0.133195	0.910447	0.416633	0.669045	0.230652	0.312162	0.520812	-0.126061	0.0374982	0.0410083	-0.128849	0.0495832	0.202328	0.0939733	0.139051	0.232774
BnaC04g19410D	black	0.00959162	-0.0455733	-0.011057	-0.0713797	0.133188	-0.160736	-0.0312109	-0.0117407	0.318448	0.0843963	0.321409	-0.0831715	-0.0576937	0.0612392	-0.110916	-0.112254	-0.112902	0.181951	-0.0763406	-0.0082779	-0.184315	-0.0637312	0.175527	-0.049018	-0.0793356	-0.0523704	0.049194	0.0082482	-0.0478163	0.366998	0.389809	0.280433	-0.00655023	0.898242	0.16526	0.377521	0.0386783	0.0403778	0.330035	-0.119257	-0.044174	0.0404943	0.00912508	-0.0562808	0.0426334	-0.0751095	0.00228561	-0.0402586
BnaC06g12400D	black	-0.0166518	-0.115354	-0.0633052	-0.18488	0.104361	-0.312494	-0.129141	-0.161992	0.118131	0.020936	0.256662	-0.126614	-0.172297	0.0489834	-0.212253	-0.23117	-0.175296	0.00654518	-0.144352	-0.0401972	-0.255144	0.00804119	0.0200559	0.0137937	0.00572602	-0.026494	0.0179503	-0.0342242	0.162088	0.183698	0.165534	0.284919	0.555874	0.773204	0.421517	0.548787	0.0840466	0.158216	0.549839	0.0129951	0.0772707	0.0404715	-0.167068	-0.0704758	0.0963609	0.0246727	0.0780472	0.260864
BnaA07g21990D	black	-0.227817	-0.273504	0.0807006	0.0258951	0.207423	-0.0461262	0.134487	0.224441	0.38927	0.190385	0.410581	-0.00788575	0.0102491	0.0663304	-0.0952976	-0.0979555	-0.124609	-0.0726095	-0.184155	-0.0846363	-0.35187	-0.41809	-0.163562	-0.0607415	-0.292307	-0.114071	-0.0170003	-0.108195	-0.177006	0.196649	0.157394	-0.0110399	0.037195	0.762211	0.148464	0.387003	-0.0714565	-0.279819	0.137893	-0.181315	0.131653	0.0401808	0.0623686	0.145158	0.372028	0.191183	0.147676	-0.0189181
BnaC09g40750D	black	-0.217084	-0.37695	0.112578	-0.12536	0.271499	-0.347158	-0.120419	0.104931	0.358616	0.198725	0.562335	-0.205985	-0.11446	0.193253	-0.112057	-0.176688	-0.230429	-0.109079	-0.24523	-0.0171344	-0.624767	-0.378833	-0.324499	0.0512352	-0.231207	-0.00739292	0.346656	0.154055	-0.0622543	-0.00624338	0.100305	0.145415	0.24679	0.837737	0.291431	0.714087	0.263646	0.0468931	0.359334	-0.250561	0.152744	0.0396642	-0.0934537	0.191713	0.436569	0.278674	0.168767	0.0317565
BnaA09g13950D	black	0.0662332	0.00767537	-0.0346991	-0.0726499	0.138027	-0.148019	-0.00179106	-0.0763288	0.31089	0.103893	0.279692	-0.0774371	-0.0715805	0.080213	-0.133838	-0.117613	-0.115859	0.237784	-0.00844551	0.0464469	-0.116223	0.00342275	0.256293	-0.0852517	-0.0585483	-0.0960965	0.0543877	-0.00312414	-0.0190007	0.381575	0.412865	0.356657	-0.0320766	0.893192	0.267853	0.379862	0.0661156	0.102869	0.369709	-0.108716	-0.0996332	0.0387704	-0.00597638	-0.0576447	-0.0172501	-0.128846	-0.0591195	-0.0383991
BnaC08g19800D	black	0.443526	0.308814	0.309508	0.182661	0.422934	0.0342605	0.0728557	0.0426117	0.55075	0.388669	0.388959	-0.0998984	0.0389363	0.249215	-0.0855828	-0.140718	-0.226781	0.0169794	-0.170054	-0.140926	0.0547189	0.186756	0.260313	0.0184611	0.14733	0.0942188	0.167197	-0.154102	0.0970398	0.257162	0.354441	0.581534	0.188987	0.600945	0.331766	0.493658	0.234402	0.429729	0.62658	-0.159491	-0.20292	0.0385055	0.201899	-0.290093	-0.0831891	-0.206623	0.0510282	0.0831106
BnaC09g31650D	black	-0.101821	-0.128044	0.0445173	-0.0551106	0.167471	-0.168455	-0.0632388	-0.0544211	0.173474	0.0488	0.283463	-0.115328	-0.0724015	0.0245917	-0.104186	-0.0686374	-0.105881	-0.0477981	-0.0976639	-0.00644403	-0.264298	-0.132821	-0.12235	0.0741918	-0.0843494	-0.0768823	0.0307756	-0.00816667	-0.0769248	-0.0225412	0.0487464	0.0617068	0.032933	0.953809	0.178777	0.397752	0.0314671	-0.00433551	0.308074	-0.113739	0.0159817	0.0383424	-0.030207	0.0551251	0.184606	0.0558139	-0.0376916	-0.0441144
BnaA01g08270D	black	-0.171508	-0.227636	0.0363174	-0.0892408	0.156766	-0.206547	-0.0768002	-0.0531618	0.180216	0.0446504	0.318315	-0.117297	-0.0733096	0.0420169	-0.119407	-0.121709	-0.143839	-0.0752735	-0.145225	-0.0376402	-0.368108	-0.238812	-0.186573	0.0135378	-0.144565	-0.127319	0.0858784	0.0732979	-0.107381	-0.00876831	0.0537045	0.0408254	0.059729	0.950855	0.190736	0.432103	0.0265945	-0.0703669	0.299854	-0.140445	0.0446352	0.037846	-0.0395119	0.0878192	0.261936	0.104064	-0.0272248	-0.0440694
BnaC06g04620D	black	0.0931626	-0.0288879	-0.0858218	-0.132694	0.192076	-0.22302	0.0508616	-0.11367	0.398946	0.263904	0.388068	-0.0557021	-0.110904	0.303686	-0.239861	-0.239733	-0.192365	0.259259	-0.099839	-0.0844222	-0.170411	0.0454229	0.381461	-0.0912311	-0.0191501	-0.083511	0.398895	0.192577	0.0499532	0.461607	0.598555	0.577251	-0.019335	0.687541	0.367404	0.519871	0.356674	0.413256	0.452335	-0.126188	-0.105457	0.0374704	-0.0730191	-0.18758	-0.0508247	-0.0494189	-0.118217	-0.0530325
BnaA04g09660D	black	-0.0100392	-0.0471913	-0.0228908	-0.0327274	0.125843	-0.176899	0.00625365	0.357337	0.46923	0.141342	0.448763	-0.0906268	-0.0817705	0.0233022	-0.0687552	-0.0541115	-0.132236	0.2415	-0.114674	0.0260367	-0.236962	-0.103494	0.234436	-0.0018103	-0.106573	0.255549	0.0185676	-0.00597013	-0.0610354	0.446099	0.511337	0.31695	-0.0151472	0.658362	0.149689	0.384487	0.0120035	-0.0494529	0.194926	-0.121042	0.109283	0.037457	0.00313451	-0.0283538	0.0651487	-0.057585	0.338628	0.0186689
BnaC06g40530D	black	-0.247125	-0.366409	0.0393429	-0.169309	0.0828995	-0.245166	-0.179938	-0.013171	0.222467	-0.0173304	0.427788	-0.0905103	0.0151027	0.0516729	0.000394434	-0.113949	-0.0899751	-0.0549892	-0.281416	-0.104395	-0.493764	-0.375921	-0.2137	0.0617209	-0.255798	-0.124357	-0.011951	-0.0186469	-0.0593197	0.0458682	0.166869	-0.0223476	0.280449	0.724828	0.0898237	0.409701	-0.0453141	-0.247471	0.168357	-0.166279	0.213691	0.0368333	-0.0235678	0.138007	0.387992	0.496706	0.0337048	-0.0225066
BnaC09g21110D	black	-0.171688	-0.250925	0.0387316	-0.105131	0.1345	-0.210282	-0.0754395	0.109429	0.253135	0.0827877	0.375057	-0.0576357	-0.0477971	0.0801261	-0.10444	-0.128939	-0.134813	-0.0225884	-0.151455	-0.0085769	-0.382168	-0.251226	-0.179134	0.0206035	-0.150036	0.0182656	0.0527667	0.00474918	-0.0510975	0.00117947	0.118187	0.0760347	0.0646908	0.891803	0.166331	0.456302	0.0399848	-0.0977384	0.249043	-0.148855	0.101289	0.0366464	-0.0357551	0.112267	0.278025	0.115988	0.116563	-0.0409381
BnaA04g20580D	black	-0.324525	-0.347739	-0.0275161	-0.138828	0.0978641	-0.303545	-0.133418	0.101155	0.139771	-0.0119695	0.411513	-0.165594	-0.14083	-0.0226864	-0.140351	-0.133664	-0.182307	-0.14528	-0.235475	-0.0728997	-0.518705	-0.313466	-0.273521	0.0995099	-0.14142	0.0477816	0.0641072	0.0561738	-0.138328	-0.0531409	0.0188979	-0.0525467	0.0950048	0.871503	0.147301	0.457227	-0.000857056	-0.133152	0.256958	-0.0536666	0.249532	0.0365085	-0.119504	0.111932	0.339384	0.24281	0.187906	0.0546426
BnaA09g48990D	black	-0.0931081	-0.158096	0.000267567	-0.149655	0.143622	-0.286496	-0.138118	-0.14076	0.113711	0.0321522	0.281139	-0.163467	-0.134291	0.0685886	-0.164903	-0.192643	-0.178604	-0.0474942	-0.086031	0.00556817	-0.32277	-0.0822576	-0.11983	0.0302173	0.00493523	-0.0253014	0.119761	0.0240488	-0.0265318	-0.00827056	0.0401139	0.142789	0.166948	0.972893	0.25275	0.501376	0.132081	0.140567	0.459173	-0.0647374	0.0400631	0.0355576	-0.123442	0.0225024	0.147655	0.0683313	-0.0377942	0.0177901
BnaA03g06910D	black	-0.0598496	-0.0212176	-0.265374	-0.213438	-0.0866718	-0.34446	-0.116426	0.185935	0.124269	-0.0800638	0.234327	-0.157326	-0.22517	-0.0980024	-0.138745	-0.179958	-0.196419	0.456344	0.135346	0.313377	-0.179336	0.112101	0.309681	-0.0237389	0.0655392	0.363327	-0.0546126	-0.0517312	0.0722975	0.361332	0.420673	0.240673	0.0112926	0.54207	0.0894967	0.254374	-0.0446205	0.048637	0.143902	-0.0199803	0.143521	0.0355485	-0.225141	0.0827222	-0.101779	0.0611363	0.298809	0.107904
BnaA03g30430D	black	-0.151395	-0.283304	0.113642	-0.0972399	0.241951	-0.242759	-0.081428	-0.0990193	0.215838	0.0748815	0.345687	-0.133321	-0.108214	0.0776956	-0.131372	-0.148714	-0.161125	-0.121203	-0.201445	-0.0380684	-0.44509	-0.302925	-0.274536	-0.0190358	-0.199768	-0.173213	0.0572609	0.0139375	2.45517e-05	0.00261746	0.0327551	0.160921	0.659129	0.605326	0.162642	0.569877	0.309366	-0.0325466	0.389905	-0.178906	0.0800243	0.0352987	-0.0699445	0.144424	0.369438	0.210194	-0.0270148	0.0305942
BnaA06g06880D	black	-0.156758	-0.209709	0.0396564	-0.0543284	0.222984	-0.193254	-0.0126912	-0.00793105	0.25095	0.180412	0.366793	-0.128081	-0.0804642	0.165714	-0.109019	-0.111358	-0.143614	-0.0193472	-0.141044	-0.0360791	-0.367903	-0.228751	-0.16068	0.0313041	-0.11795	-0.0915166	0.327532	0.0973918	-0.0878796	-0.0185823	0.119899	0.0818277	0.0446261	0.875643	0.132107	0.46586	0.0741148	0.0753996	0.31496	-0.145389	0.0279223	0.0351758	-0.0337866	0.0860706	0.239979	0.0962701	-0.0230657	-0.0607661
BnaC05g23740D	black	-0.100058	-0.172489	0.0214152	-0.114929	0.156439	-0.246125	-0.10065	-0.0351889	0.217975	0.0725959	0.345185	-0.134371	-0.0941943	0.0756866	-0.115606	-0.136963	-0.151081	0.00788456	-0.101899	0.0172289	-0.337727	-0.146515	-0.0936343	0.0312764	-0.102024	-0.0473995	0.12307	0.0206801	-0.0230854	0.0393432	0.141209	0.153674	0.16442	0.956676	0.179906	0.489546	0.0690104	0.0404107	0.356727	-0.13239	0.0370482	0.0347892	-0.0749343	0.0641639	0.190456	0.0670718	0.0415117	0.0254907
BnaA05g34860D	black	-0.189587	-0.237169	0.0122467	-0.111047	0.137028	-0.235228	-0.100766	-0.0447663	0.163342	0.0207918	0.347118	-0.131266	-0.089091	0.0286587	-0.115688	-0.136446	-0.15012	-0.0520748	-0.144964	-0.0314102	-0.389195	-0.234908	-0.171742	0.0315382	-0.141619	-0.0986236	0.0606728	0.031229	-0.0983343	0.000102931	0.079371	0.0340037	0.0495353	0.947032	0.15675	0.427242	0.0365734	-0.0695271	0.280042	-0.112467	0.0987016	0.0344015	-0.0650298	0.0882503	0.25525	0.181933	-0.0121008	-0.0435781
BnaC03g28380D	black	0.0453995	-0.119132	0.0944524	-0.118321	0.256671	-0.273064	-0.0963803	-0.141673	0.287421	0.163913	0.390615	-0.159344	-0.124782	0.18163	-0.192197	-0.208147	-0.209364	-0.00117348	-0.127249	-0.0153235	-0.316198	-0.0710845	-0.037926	0.0101385	-0.0480427	-0.0746344	0.151273	0.00711099	0.0289101	0.105294	0.173365	0.401817	0.0979466	0.919723	0.562477	0.669024	0.390339	0.275659	0.556918	-0.0704123	0.0186377	0.0342587	-0.0757435	-0.0243017	0.149436	0.0177209	-0.0374602	0.0374858
BnaC07g19820D	black	-0.0456423	-0.11088	-0.0108554	-0.0286754	0.208551	-0.114196	0.0904742	0.199854	0.476711	0.22626	0.470136	-0.095025	-0.0692626	0.109501	-0.17314	-0.0737889	-0.115971	0.324089	-0.0425643	0.106996	-0.227545	-0.130513	0.102711	0.0221035	-0.238575	-0.0160743	0.0697042	-0.0522101	0.0848149	0.208379	0.521891	0.301168	0.202447	0.685348	0.296545	0.508552	0.0814457	0.0160567	0.205356	-0.288812	-0.0310811	0.0341035	-0.0356339	0.105484	0.1657	0.069126	0.233172	0.13319
BnaC04g21650D	black	-0.32795	-0.418281	0.00368631	-0.138808	0.179838	-0.331551	-0.117868	-0.043392	0.173068	0.129221	0.393727	-0.168835	-0.131416	0.185418	-0.14783	-0.184988	-0.218854	-0.136677	-0.234954	-0.0796706	-0.61272	-0.407134	-0.343072	-0.000488287	-0.23908	-0.170206	0.561447	0.45146	-0.140087	-0.0611445	0.0349916	-0.0138173	0.109751	0.758825	0.139641	0.519525	0.0987653	0.0058431	0.254558	-0.211869	0.0894014	0.033314	-0.117523	0.162169	0.406449	0.212196	-0.0174254	-0.0627308
BnaA03g05470D	black	-0.147909	-0.299534	0.103643	-0.139471	0.206456	-0.302952	-0.131885	-0.0650715	0.234985	0.1002	0.414534	-0.150635	-0.108445	0.123669	-0.160517	-0.187356	-0.183391	-0.11447	-0.196022	-0.0237074	-0.487294	-0.258911	-0.265207	0.0181788	-0.153684	-0.120274	0.129909	0.0386261	-0.0429407	-0.0297178	0.0400408	0.172183	0.21785	0.882427	0.244938	0.66174	0.356736	0.0957751	0.389938	-0.159921	0.0955794	0.033294	-0.10845	0.0999604	0.335128	0.232878	0.157402	0.25462
BnaA04g15380D	black	0.14401	0.172549	-0.171558	-0.129087	0.0353215	-0.166637	-0.0290613	-0.180662	0.0928428	0.036528	0.135556	-0.074555	-0.151711	0.0798329	-0.203777	-0.183495	-0.12363	0.313855	0.0142489	-0.0298688	0.0958086	0.355126	0.420877	0.157635	0.179365	0.0991666	0.0771919	-0.0433888	0.174631	0.168023	0.450202	0.369264	-0.0440184	0.443109	0.144163	0.24203	0.205129	0.454279	0.240575	0.0161259	-0.0688575	0.0326779	-0.14701	-0.252653	-0.247018	0.155513	-0.045491	0.152487
BnaA08g04910D	black	-0.0355633	0.0217253	-0.0706831	-0.0447526	0.114812	-0.0484588	0.0926685	-0.102225	0.0462289	0.0731844	0.0517397	-0.0550234	-0.0974748	0.0185123	-0.208405	-0.117667	-0.136089	-0.0138768	0.195695	0.0993808	0.0401329	0.116224	-0.0163122	0.0779037	-0.00576225	-0.0706093	-0.0232767	-0.129707	0.0559011	-0.0935697	-0.0549441	0.0492709	-0.0148052	0.835016	0.172259	0.268217	0.0153069	0.140841	0.240862	-0.164426	-0.190235	0.0326005	-0.112171	0.0489155	0.00985463	-0.140409	-0.110475	-0.0396176
BnaA10g15350D	black	0.0427283	0.146936	0.0614877	0.176387	0.377863	-0.0321327	0.17161	-0.0262597	0.363804	0.139308	0.308933	-0.213314	-0.197351	-0.0956427	-0.128538	0.047201	-0.214596	0.107402	-0.119015	-0.0825722	-0.0996742	-0.0479653	0.192474	0.0215728	-0.0782164	-0.125679	-0.0403602	-0.0309944	-0.0809956	0.269002	0.353893	0.292129	0.0555286	0.728959	0.0858255	0.320963	0.205747	0.0500826	0.317248	-0.132093	-0.0899293	0.0324132	0.0573644	-0.101311	0.0403174	0.0105777	-0.15878	-0.125786
BnaA06g40610D	black	0.0533569	0.065245	-0.106594	-0.112828	0.0310211	-0.172572	-0.0667881	-0.136527	0.0924253	-0.0192976	0.149099	-0.104514	-0.1013	0.00387425	-0.157161	-0.162881	-0.122135	0.0809782	-0.0538059	-0.0633798	-0.0312003	0.159213	0.26336	0.057366	0.163777	0.0813583	0.0201042	-0.00130609	-0.0373173	0.219838	0.222303	0.241352	-0.109051	0.882173	0.109505	0.236805	0.00260339	0.187277	0.392483	-0.0599368	-0.132604	0.0313978	-0.0702199	-0.198344	-0.132301	-0.17457	-0.105622	-0.08032
BnaC04g30680D	black	-0.0936559	-0.194065	0.039591	-0.103875	0.148807	-0.189465	-0.0762508	-0.0721256	0.239289	0.098673	0.314921	-0.0883901	-0.0362071	0.121206	-0.100641	-0.129452	-0.121661	-0.0456047	-0.106311	-0.0249568	-0.306108	-0.195708	-0.0825238	-0.0423692	-0.141057	-0.146129	0.129825	0.0176517	-0.0681535	0.237217	0.116682	0.125226	0.0622028	0.907141	0.251331	0.45181	0.0568078	0.0151559	0.364159	-0.15249	-0.0172136	0.0313366	-0.0310667	0.0480888	0.198772	0.0408775	-0.0283054	-0.0235214
BnaA09g25640D	black	-0.153512	-0.209574	0.044211	-0.0859317	0.151121	-0.19621	-0.0824495	-0.0585766	0.169999	0.0401556	0.31693	-0.113328	-0.0670724	0.0419588	-0.106309	-0.11729	-0.13257	-0.0668592	-0.127377	-0.0244409	-0.346232	-0.22234	-0.17577	0.0169082	-0.138826	-0.129261	0.0592045	0.0208341	-0.0941711	-0.00972346	0.0472138	0.0441238	0.0570077	0.953035	0.164098	0.419668	0.0352281	-0.0625742	0.295085	-0.133775	0.0389991	0.0311804	-0.0410902	0.0857165	0.245616	0.107654	-0.0298747	-0.0456778
BnaA10g11960D	black	0.0314141	-0.070601	0.0179473	-0.138701	0.21325	-0.298716	-0.0760196	-0.134229	0.176779	0.161648	0.339938	-0.17199	-0.174993	0.179034	-0.202784	-0.228004	-0.213607	-0.0512801	-0.118757	-0.0540627	-0.248381	0.074353	-0.0325487	0.0656355	0.10933	0.047397	0.232851	0.0319556	0.149287	-0.00591606	0.0964461	0.335422	0.144119	0.843813	0.365682	0.637691	0.431167	0.456481	0.55355	-0.0267465	0.0234475	0.0309518	-0.169942	-0.109685	0.0684281	-0.0161138	0.0582423	0.205945
BnaC03g49120D	black	-0.126481	-0.117147	-0.144367	-0.183132	0.0177578	-0.307479	-0.0781913	0.112847	0.0815277	-0.00192843	0.237798	-0.122171	-0.197373	-0.0307854	-0.21526	-0.226608	-0.187025	0.015798	-0.00087297	0.075449	-0.230606	0.0277826	-0.00619487	0.0646255	0.0406563	0.244804	-0.019729	-0.0639758	0.114022	0.104561	0.0774606	0.109786	0.191344	0.835596	0.175026	0.435148	0.0079214	0.0866358	0.337904	0.10621	0.214911	0.0305535	-0.224918	0.00220829	0.0544034	0.0209194	0.294026	0.22817
BnaC06g13950D	black	0.0164848	-0.0475618	-0.0231983	-0.152471	0.123555	-0.199507	-0.0503947	-0.15986	0.0524418	0.116495	0.136703	-0.100369	-0.139479	0.146031	-0.288486	-0.221206	-0.168032	-0.104817	0.0742828	0.0332254	-0.0859398	0.168673	-0.067255	0.0899122	0.211142	0.104968	0.0624875	-0.149722	0.0524605	-0.091521	-0.0885383	0.232449	0.209123	0.742289	0.463974	0.551299	0.357633	0.475975	0.578058	-0.061588	-0.0994951	0.0305407	-0.213059	-0.0747634	-0.000812406	-0.103723	0.0772297	0.278597
BnaA04g26710D	black	-0.26983	-0.451793	-0.0693537	-0.310245	0.122775	-0.545146	-0.25489	-0.158471	0.0846791	0.0645815	0.399183	-0.244368	-0.240769	0.205229	-0.27562	-0.38035	-0.332755	-0.196401	-0.304817	-0.142301	-0.688118	-0.26448	-0.312774	0.0346566	-0.0717487	0.00215653	0.563593	0.560136	0.0384317	-0.0401726	0.0253638	0.179904	0.31629	0.711125	0.438489	0.722895	0.354874	0.253211	0.477351	-0.166844	0.124559	0.0300057	-0.296626	0.0328107	0.342574	0.228997	0.0347101	0.0827478
BnaC06g39570D	black	-0.139203	-0.240935	0.0692055	-0.10366	0.181506	-0.233277	-0.0925586	-0.0486124	0.217451	0.096212	0.376214	-0.121975	-0.0753125	0.105934	-0.130391	-0.145535	-0.153811	-0.0725994	-0.159346	-0.0254194	-0.398022	-0.235467	-0.199432	0.00548794	-0.144838	-0.122054	0.134778	0.0493299	-0.0519773	-0.00826292	0.0700276	0.11707	0.139031	0.951764	0.256981	0.529913	0.113834	0.00742905	0.373819	-0.136527	0.0622034	0.0294536	-0.0584831	0.0819445	0.280539	0.13299	0.0281477	0.0352149
BnaC01g16830D	black	0.383048	0.337002	-0.134112	-0.125618	-0.0542684	0.00731938	0.0376355	-0.227994	0.0476153	0.0598013	-0.13542	0.11377	0.0129468	0.145006	-0.226501	-0.241044	-0.078869	0.0409208	0.0730568	-0.12836	0.440091	0.590726	0.563856	0.0181613	0.361784	0.161964	-0.0759026	-0.0673001	0.184458	0.302912	0.199752	0.491056	-0.218248	0.405588	0.282686	0.0940939	0.188174	0.517936	0.404849	-0.0112132	-0.345137	0.0274875	-0.046494	-0.457006	-0.442222	-0.359145	-0.176855	-0.00298883
BnaA06g14440D	black	-0.159082	-0.239912	0.059779	-0.0956217	0.168708	-0.218376	-0.0913035	-0.0693648	0.180349	0.0626169	0.343784	-0.12318	-0.0738287	0.0722743	-0.118646	-0.130908	-0.147394	-0.0899089	-0.149512	-0.0319743	-0.388514	-0.24647	-0.210791	0.0147426	-0.148215	-0.140451	0.103151	0.0578116	-0.0903755	-0.023299	0.0357237	0.0688562	0.0801056	0.951378	0.225353	0.474607	0.0921193	-0.0318672	0.328164	-0.145198	0.0497769	0.0274546	-0.0533799	0.0911684	0.275888	0.129788	-0.0263303	-0.0263516
BnaC04g38510D	black	0.091819	0.139676	-0.100054	-0.0852091	0.0331956	-0.0927115	-0.0194787	-0.120441	0.0431194	0.00703444	0.0618106	-0.0482224	-0.0782488	0.00425397	-0.170372	-0.130907	-0.0971626	0.050002	0.106819	0.00912281	0.117636	0.265055	0.202601	0.110999	0.105709	0.0497561	-0.0611577	-0.088812	0.104332	0.0602175	0.0973794	0.166486	-0.0912703	0.861765	0.152012	0.212362	-0.0240824	0.212784	0.285171	0.0149718	-0.114407	0.0273537	-0.0915864	-0.14995	-0.164272	-0.201734	-0.0877614	-0.0330988
BnaC05g14950D	black	0.101726	0.0258862	-0.0789335	-0.0940233	0.0447604	-0.143925	-0.00888575	-0.0139278	0.341554	0.0928358	0.307782	-0.0405788	-0.048736	0.0784167	-0.104939	-0.106518	-0.0410565	0.381726	-0.0719636	0.00252574	-0.0798226	0.0684959	0.394629	-0.0502024	-0.0407142	-0.0386175	0.0153666	-0.0171983	0.0766577	0.527996	0.650926	0.404865	0.0241338	0.567435	0.207712	0.33341	0.0656282	0.158005	0.257912	-0.0762964	-0.036029	0.0272311	-0.0210322	-0.157289	-0.0883017	0.0702362	0.181751	0.310939
BnaC04g20180D	black	0.307476	0.115032	0.0801467	-0.17572	0.106452	-0.296014	-0.172734	-0.168678	0.0452664	0.0810041	0.135971	-0.247143	-0.108513	0.131721	-0.0233524	-0.232578	-0.231311	-0.00767848	0.126549	0.182579	-0.0454653	0.344721	0.0338549	-0.0165056	0.247231	0.178862	0.134944	-0.0903207	0.197547	-0.0804917	-0.0751307	0.436742	0.0281308	0.609632	0.476323	0.509299	0.381232	0.570931	0.527538	-0.0714535	-0.135881	0.0271835	-0.144747	-0.0802972	-0.127331	-0.183414	0.0743909	0.19745
BnaC01g19760D	black	-0.237939	-0.174444	-0.269368	-0.210857	-0.13837	-0.329645	-0.175663	-0.102157	-0.105461	-0.252984	0.204515	-0.191359	-0.227964	-0.181135	-0.105961	-0.140177	-0.173903	0.387197	0.0947418	0.180139	-0.312345	-0.0737788	0.150202	0.0900546	-0.0945697	-0.0352397	-0.0425203	0.0449763	-0.0786052	0.16657	0.340677	0.0265333	-0.0743184	0.377471	-0.0265822	0.0592976	-0.0776531	-0.0955275	-0.0861412	-0.0825599	0.0670894	0.0270774	-0.205768	0.161399	0.0176154	0.211489	-0.0233443	-0.0689676
BnaA03g48520D	black	-0.054301	-0.0439766	0.1343	0.12339	0.280935	0.0901003	0.229718	0.0906514	0.312699	0.299599	0.302688	0.051273	0.0817883	0.190459	-0.0866854	-0.00797161	-0.0127338	-0.19493	-0.233771	-0.190675	-0.0974878	-0.12662	-0.102034	0.152862	-0.0480611	-0.0647458	0.161895	-0.00423347	-0.154695	-0.085925	0.0249741	-0.0130777	-0.0904354	0.715561	0.0888883	0.277294	-0.025368	0.0607308	0.218491	-0.149252	-0.0373659	0.0257425	0.118549	-0.0696444	0.171533	0.159128	-0.085842	-0.110113
BnaA05g19030D	black	0.118468	0.0682368	0.00381083	-0.0273873	0.178001	-0.0877307	0.0695247	-0.0480961	0.320921	0.174473	0.292284	-0.040926	-0.043078	0.128183	-0.14995	-0.131621	-0.12893	0.143921	-0.0917156	-0.0566929	-0.0445873	0.0753115	0.256599	-0.00682021	0.0299631	-0.0274348	0.072552	-0.0165558	-0.00773038	0.249961	0.369108	0.374913	-0.00290098	0.909496	0.277978	0.388811	0.0944217	0.199164	0.432476	-0.0980701	-0.135356	0.0251951	0.0119939	-0.17607	-0.0645648	-0.179921	-0.0689337	-0.0437609
BnaA08g15450D	black	-0.211973	-0.035063	-0.29387	-0.17576	-0.21261	-0.0927479	-0.0355495	-0.160832	-0.309429	-0.251123	-0.15	-0.0850445	-0.117238	-0.194283	-0.157718	-0.11222	-0.0606421	0.115865	0.426708	0.286619	0.0761778	0.162169	0.0618161	0.0624368	0.131899	0.0431691	-0.208936	-0.162267	-0.130484	-0.0856384	-0.134277	-0.229522	-0.199779	0.479495	-0.0883196	-0.136568	-0.180612	-0.000584603	-0.00422476	-0.0421544	-0.13404	0.0249839	-0.21242	0.178287	-0.136334	-0.11796	-0.177842	-0.189991
BnaC02g01070D	black	0.481305	0.52525	0.193624	0.195329	0.400911	-0.125699	-0.0283518	-0.197188	0.109929	0.165869	0.100739	-0.235003	-0.268535	0.0353227	-0.0979455	-0.168294	-0.251865	0.00144121	0.0611123	0.00929291	0.135608	0.418619	0.266144	0.0958904	0.283112	0.118324	0.199746	-0.0534922	0.0628516	0.0530153	0.045999	0.507565	-0.114624	0.526558	0.340727	0.303278	0.30379	0.597332	0.528214	0.149706	-0.127182	0.0244959	0.0214365	-0.281268	-0.303421	-0.318827	-0.193332	-0.0793955
BnaA03g36460D	black	-0.101816	-0.230718	0.102466	-0.0950332	0.254817	-0.26695	-0.0818684	-0.0422308	0.29655	0.169314	0.42926	-0.143268	-0.111082	0.166955	-0.146031	-0.144127	-0.193321	-0.0528369	-0.117673	0.0293197	-0.433686	-0.234272	-0.189022	-0.0166702	-0.16098	-0.122611	0.211565	0.0553951	-0.0514973	0.0447585	0.0966666	0.222168	0.132481	0.945687	0.3054	0.646416	0.322927	0.128932	0.418767	-0.177743	0.0350073	0.0244128	-0.0876952	0.106223	0.278841	0.114469	0.0587186	0.0803673
BnaC07g26140D	black	0.0171232	-0.064267	0.00467215	-0.0821166	0.146022	-0.179171	-0.0429215	-0.0157161	0.324574	0.117897	0.364606	-0.0906924	-0.0566826	0.103425	-0.0935426	-0.112219	-0.114642	0.159102	-0.105334	-0.0111133	-0.215958	-0.0679772	0.140808	-0.0333504	-0.0724163	-0.0453582	0.103135	0.0202334	-0.00729177	0.25202	0.372021	0.301614	-0.00217497	0.931675	0.224094	0.43591	0.0696486	0.0827288	0.363428	-0.128554	-0.0330345	0.0243535	-0.0180676	-0.0556102	0.0600516	-0.0284051	0.0226822	-0.00155313
BnaA04g04310D	black	-0.287662	-0.346305	-0.0321736	-0.166534	0.0957695	-0.375409	-0.173973	0.164357	0.189614	0.0130274	0.526652	-0.209179	-0.150544	0.0111799	-0.0800742	-0.173955	-0.212742	-0.036301	-0.242485	-0.0265481	-0.584918	-0.307611	-0.221338	0.174356	-0.194613	0.115809	0.139469	0.1062	-0.0703292	-0.0137856	0.147065	0.00240036	0.107238	0.792146	0.154504	0.498075	0.0228185	-0.101226	0.159345	-0.157854	0.278016	0.023411	-0.161422	0.13212	0.342072	0.406304	0.247508	0.0569049
BnaA01g07950D	black	-0.102599	-0.226113	0.0928327	-0.109622	0.207795	-0.246727	-0.0953504	-0.0495011	0.232802	0.113936	0.383827	-0.139047	-0.0877573	0.116796	-0.135149	-0.161409	-0.170808	-0.101875	-0.15765	-0.0190357	-0.389618	-0.202496	-0.213442	0.025969	-0.116964	-0.0772523	0.109723	0.00995541	-0.00859032	-0.0230377	0.0336711	0.161859	0.136738	0.952619	0.311113	0.591099	0.233213	0.0784751	0.410164	-0.14886	0.0555394	0.0233965	-0.0838131	0.0698138	0.269724	0.123281	0.0516188	0.0674054
BnaA04g04870D	black	0.0997615	0.12068	-0.21832	-0.244103	-0.0174351	-0.329723	-0.168858	-0.333794	-0.144459	-0.089361	-0.0200365	-0.182683	-0.250468	0.0163622	-0.257994	-0.258085	-0.191067	0.102239	0.154248	0.0891121	0.0215978	0.40741	0.233498	0.0030703	0.305508	0.154714	0.0674769	0.057069	0.118496	0.0460001	0.0620393	0.289737	-0.0114015	0.576395	0.346659	0.294165	0.278255	0.51694	0.436698	0.0370465	-0.0991867	0.0232657	-0.297691	-0.173188	-0.260813	0.0566655	-0.202137	-0.00495873
BnaA03g42440D	black	0.0332847	-0.00831463	-0.105014	-0.0821453	0.0639843	-0.173775	-0.0173677	-0.00802759	0.299169	0.111051	0.289121	-0.0804004	-0.0799678	0.121923	-0.0935881	-0.0982828	-0.117877	0.54499	-0.00188038	0.10282	-0.161973	0.0196303	0.320594	0.00523825	-0.0673581	-0.0228407	0.341209	0.346923	-0.00950601	0.238747	0.683214	0.372186	-0.0597496	0.53925	0.0910881	0.261702	0.0624404	0.164561	0.148022	-0.122708	-0.102301	0.0231349	-0.0173396	-0.0527766	-0.0960395	-0.158299	-0.00985666	-0.0470475
BnaA09g10230D	black	0.034979	-0.00868873	0.139992	0.0820014	0.340129	-0.141689	0.0759398	0.0733952	0.397397	0.23311	0.432699	-0.166551	-0.137165	0.0688073	-0.121733	-0.117255	-0.188379	0.0442676	-0.132153	-0.0159137	-0.274829	-0.129192	-0.0105109	-0.0150855	-0.130267	-0.0812551	0.146678	0.0212158	-0.0453762	0.116586	0.268262	0.296074	0.0613994	0.926036	0.238136	0.543958	0.171443	0.113185	0.382354	-0.152493	-0.0176054	0.0227879	0.00797563	-0.0205768	0.153024	-0.018616	0.140441	0.149333
BnaA01g20430D	black	-0.167366	-0.223638	0.0204451	-0.10415	0.135363	-0.228902	-0.100155	-0.094825	0.138856	0.0220211	0.293794	-0.133279	-0.0912233	0.0370869	-0.132629	-0.140239	-0.155838	-0.0751935	-0.142042	-0.046268	-0.372297	-0.222858	-0.173574	0.0180996	-0.137358	-0.136564	0.12398	0.148884	-0.105496	-0.0144433	0.0473223	0.0516317	0.0414833	0.948637	0.163847	0.416634	0.0556519	-0.0459099	0.293751	-0.140095	0.0250783	0.0224702	-0.0700027	0.0609218	0.230966	0.0987353	-0.0633542	-0.0616364
BnaC04g36190D	black	0.27766	0.198014	-0.164917	-0.175912	0.0971748	-0.189694	0.0204781	-0.22393	0.111817	0.210957	0.0156815	0.0409694	-0.147723	0.318979	-0.275844	-0.285944	-0.174836	0.16466	0.116779	0.0149785	0.179568	0.40829	0.394351	-0.136526	0.182912	0.0358862	0.362667	-0.0180443	0.472238	0.265787	0.252551	0.557787	0.0395759	0.48705	0.242837	0.348573	0.267791	0.591788	0.439132	0.0209081	-0.205062	0.0221135	-0.178917	-0.237184	-0.269808	-0.266912	-0.193235	-0.0609463
BnaA06g09910D	black	0.256957	0.0784715	0.104492	-0.00686889	0.158766	-0.154227	-0.0331027	-0.0292872	0.456753	0.127129	0.398268	-0.175268	-0.0225173	0.0793622	0.0471645	-0.09027	-0.169458	0.585744	-0.0316746	0.206878	-0.176889	-0.00785396	0.40851	-0.0941104	-0.0922584	-0.0930301	0.147579	0.200717	0.00220827	0.472571	0.744856	0.606254	0.060812	0.423511	0.211617	0.361024	0.273439	0.148204	0.279941	-0.179305	-0.145149	0.0220589	0.110572	-0.00903875	-0.0728001	-0.172895	0.0597732	0.093398
BnaA09g23610D	black	-0.21196	-0.115382	-0.110703	0.0869966	0.303802	-0.0501082	0.336883	0.132109	0.367142	0.260503	0.384038	-0.0617516	-0.21733	0.0643096	-0.267516	-0.109798	-0.288642	0.141079	-0.214427	-0.165374	-0.231768	-0.20902	0.111858	0.107825	-0.198851	-0.099486	0.240947	0.220047	0.0116746	0.245221	0.450042	0.21655	-0.0147906	0.511878	0.162542	0.339724	0.203015	0.0287667	0.139945	-0.245207	-0.0652178	0.0219269	-0.0505979	-0.0484703	0.168682	-0.00851494	-0.0909749	-0.182011
BnaA06g01140D	black	0.259264	0.0910672	0.0871778	-0.0881269	0.0367452	-0.061065	-0.0722044	-0.0554592	0.265792	0.128756	0.259294	0.003889	0.127209	0.1939	-0.077664	-0.192849	-0.0643463	0.156503	-0.117541	-0.0844563	0.0184028	0.140728	0.291702	-0.0715922	0.115737	0.0494354	-0.00803366	-0.0982716	0.0332747	0.247248	0.377197	0.423078	-0.0949878	0.578253	0.348038	0.295169	0.113157	0.240444	0.44927	0.493247	0.288268	0.0218103	0.13847	-0.272626	-0.174032	-0.101579	0.0498264	0.113388
BnaA03g45250D	black	-0.166295	-0.298486	0.00113089	-0.212276	0.151527	-0.397931	-0.175794	-0.0759944	0.140701	0.066816	0.380746	-0.211481	-0.184447	0.111257	-0.221182	-0.256819	-0.246574	-0.109135	-0.170511	-0.00753112	-0.49873	-0.170557	-0.241656	0.022232	-0.0013696	0.0608093	0.190317	0.142496	-0.0267696	-0.0394907	0.00500739	0.180578	0.191454	0.898278	0.500969	0.670196	0.298043	0.196617	0.525878	-0.132931	0.0911022	0.0209324	-0.21559	0.0511247	0.242138	0.136073	0.086272	0.102826
BnaC07g31180D	black	-0.126275	-0.183154	0.0348883	-0.0902914	0.141245	-0.195306	-0.0823508	-0.0655455	0.156206	0.045548	0.298974	-0.109883	-0.0707621	0.0484518	-0.11431	-0.122785	-0.12927	-0.0651598	-0.118954	-0.021518	-0.314964	-0.183229	-0.154896	0.009837	-0.111256	-0.109724	0.0610198	0.0212086	-0.066959	-0.00561746	0.0421248	0.0643875	0.0943964	0.962326	0.182987	0.424059	0.0315401	-0.0306401	0.330316	-0.110463	0.030261	0.0207961	-0.0585278	0.0519493	0.205878	0.0686657	-0.0239118	-0.0243753
BnaC08g41620D	black	-0.171629	-0.261772	0.0541837	-0.108594	0.164181	-0.242527	-0.10026	-0.00663557	0.201338	0.0671419	0.384564	-0.130132	-0.0846838	0.0630656	-0.116573	-0.141561	-0.156439	-0.0929758	-0.164327	-0.0213965	-0.420632	-0.260848	-0.232968	0.0164659	-0.162289	-0.0873033	0.0696392	0.0260747	-0.0590367	-0.0245121	0.0389012	0.0632781	0.103422	0.946975	0.270725	0.513523	0.0842686	-0.0531574	0.325893	-0.148685	0.0922889	0.0207324	-0.0820841	0.103182	0.29333	0.167014	0.063998	0.0299722
BnaA04g10070D	black	0.430392	0.306847	0.175062	0.0333299	0.135289	0.0783067	-0.0192521	0.0484723	0.284553	0.228252	0.152808	0.0155846	0.150987	0.221965	0.0299907	0.103073	0.195366	-0.0777647	-0.122118	-0.109443	0.302856	0.439729	0.276229	0.325257	0.283608	0.310994	0.0013401	-0.186986	0.118084	0.0248633	0.0953799	0.415076	-0.0904023	0.43691	0.26101	0.274632	0.259789	0.51415	0.414308	-0.0529913	-0.20715	0.0203289	0.115722	-0.354586	-0.242165	-0.36409	0.0865648	0.0694063
BnaC03g07110D	black	-0.0525935	-0.185539	0.0432526	-0.137865	0.170243	-0.263594	-0.124154	-0.109155	0.20486	0.0759165	0.337011	-0.123063	-0.0914509	0.106597	-0.116612	-0.168178	-0.148645	-0.0230458	-0.15604	-0.0185246	-0.345709	-0.153568	-0.113674	-0.0111515	-0.118541	-0.103154	0.103969	-0.00127847	0.0779128	0.0805649	0.136982	0.215589	0.590769	0.808742	0.252748	0.545092	0.0847635	0.038544	0.470135	-0.161537	0.0067342	0.0203157	-0.0971386	0.0402125	0.208848	0.0765328	-0.00873675	0.0466599
BnaC03g12910D	black	-0.29375	-0.403977	0.0244341	-0.167326	0.153106	-0.352644	-0.165551	-0.137958	0.111837	-0.00786199	0.359985	-0.186491	-0.153639	0.044937	-0.153895	-0.193779	-0.215041	-0.141983	-0.241678	-0.0770437	-0.599057	-0.390085	-0.34078	-0.00269958	-0.238509	-0.21114	0.216801	0.320186	-0.105268	-0.0483767	0.0135523	0.0349282	0.30959	0.817299	0.163162	0.538571	0.226948	-0.0833088	0.303504	-0.196643	0.0897599	0.0194733	-0.142456	0.145829	0.391183	0.230664	-0.0553338	-0.0212339
BnaC08g39980D	black	0.0563553	-0.101437	0.171619	-0.0384953	0.316615	-0.152269	-0.0360085	-0.172362	0.312742	0.264896	0.364177	-0.0709378	-0.035263	0.287022	-0.187175	-0.214767	-0.176146	-0.179208	-0.270905	-0.177733	-0.267114	-0.0920161	-0.0996775	-0.0459327	0.123382	-0.0389709	0.239557	0.0352442	0.00459389	0.0382904	0.083088	0.33401	0.148238	0.802809	0.551915	0.621574	0.36521	0.346389	0.742803	-0.0465697	-0.0157577	0.0194583	0.00385869	-0.137464	0.14944	0.0317718	-0.144054	-0.0238989
BnaC08g25610D	black	0.0836195	-0.0356071	-0.120946	-0.155441	0.0454582	-0.267727	-0.0842215	-0.13738	0.26209	0.0486384	0.303451	-0.117541	-0.127563	0.0764686	-0.161717	-0.19042	-0.167546	0.313266	-0.0543548	-0.0076289	-0.202111	0.0172076	0.342439	-0.0711859	-0.097231	-0.117031	0.151591	0.272437	0.139117	0.463048	0.576668	0.42824	0.0328924	0.518621	0.524046	0.390027	0.0621033	0.140723	0.268248	-0.160575	-0.0818661	0.0193894	-0.118706	-0.10263	-0.0262573	0.0995599	0.0189521	0.156799
BnaA08g30150D	black	0.174129	0.0329754	-0.0303962	-0.100951	0.191144	-0.207438	-0.0129287	-0.111358	0.422332	0.23516	0.377153	-0.0874077	-0.0885808	0.254809	-0.158773	-0.174482	-0.153266	0.287724	-0.0861922	-0.0323616	-0.140563	0.0580362	0.383156	-0.126442	-0.0446487	-0.0962923	0.331896	0.163527	0.104586	0.506792	0.600241	0.581171	-0.00783053	0.749465	0.408416	0.507724	0.247237	0.338908	0.468365	-0.130197	-0.13413	0.0193707	-0.041992	-0.183492	-0.0760055	-0.104539	-0.07532	-0.0156113
BnaC06g32910D	black	0.0477969	0.0855438	-0.0687109	-0.0117852	0.0274305	0.124331	0.15585	-0.0296034	0.184399	0.11919	0.0684311	0.28112	0.0836121	0.151083	-0.137608	-0.0937745	-0.0146399	0.286854	-0.0084662	-0.0276919	0.177611	0.116864	0.285935	0.0843944	0.0403625	-0.050221	-0.0672087	-0.120366	-0.0311632	0.103073	0.36781	0.198396	-0.11271	0.654896	0.0183241	0.0715223	-0.0668035	0.0637385	0.185878	0.143	-0.0606777	0.018701	0.0980036	-0.171486	-0.168023	-0.242554	-0.12146	-0.0942848
BnaC06g28460D	black	-0.221058	-0.30836	0.0637987	-0.0807017	0.221293	-0.341379	-0.130633	0.160659	0.309795	0.103353	0.590723	-0.214478	-0.149504	0.0532487	-0.0720565	-0.160188	-0.236465	-0.0318278	-0.299947	-0.0765987	-0.615168	-0.378329	-0.219086	0.0713138	-0.22512	0.039782	0.186634	0.126323	-0.0775973	0.0520943	0.229697	0.109976	0.217054	0.775494	0.233604	0.571376	0.109394	-0.0901693	0.280661	-0.0940124	0.308938	0.0186596	-0.0889159	0.0966939	0.361155	0.30798	0.194775	0.0139005
BnaA10g05530D	black	-0.327705	-0.420353	-0.104214	-0.263142	0.107553	-0.459276	-0.202804	-0.162699	0.0515438	-0.0236218	0.398608	-0.214721	-0.256004	0.0609339	-0.269268	-0.281306	-0.271723	-0.124673	-0.219509	-0.0742366	-0.611954	-0.29172	-0.282132	0.0573609	-0.174862	-0.124703	0.2361	0.216827	0.0523825	0.0127308	0.0501745	0.072007	0.482908	0.801292	0.305309	0.629505	0.194973	0.0499393	0.390018	-0.172745	0.123948	0.0183721	-0.299316	0.110883	0.352606	0.346775	0.0329077	0.121387
BnaC03g64980D	black	-0.129527	-0.245625	0.0699372	-0.135516	0.198546	-0.329621	-0.138838	0.0396174	0.225539	0.125495	0.423619	-0.182401	-0.14587	0.120954	-0.13465	-0.192574	-0.216969	-0.00729558	-0.0346898	0.170533	-0.467023	-0.202378	-0.255895	0.013823	-0.125436	0.0267407	0.188397	0.0229922	-0.0118781	-0.0483454	0.0295536	0.155519	0.229108	0.922034	0.325376	0.649337	0.222672	0.109111	0.41469	-0.132596	0.117514	0.0174999	-0.15531	0.19939	0.266979	0.120931	0.188188	0.136111
BnaA10g26700D	black	0.212493	0.112008	0.142295	0.0392655	0.13567	-0.0972228	-0.0543579	0.184513	0.421869	0.061392	0.400871	-0.0578828	0.0122079	-0.0203551	0.315365	-0.0596741	-0.1142	0.35774	-0.157948	0.0235025	-0.139444	-0.0802186	0.288684	-0.0701215	-0.165069	0.0341213	-0.0777267	-0.0662655	0.16521	0.367879	0.593982	0.350776	0.0298753	0.416364	0.0479867	0.212054	-0.104564	-0.159552	0.0404248	-0.146658	0.0330122	0.0166042	0.148819	-0.0322677	0.0423106	0.0520922	0.185975	-0.00723129
BnaC07g24020D	black	0.136748	-0.000830367	0.0434834	-0.084944	0.148084	-0.122916	-0.0425578	-0.101211	0.256271	0.178528	0.244765	-0.0252442	-0.0219652	0.207986	-0.119985	-0.155545	-0.0984431	0.00548769	-0.0271113	-0.0530566	-0.071312	0.0372582	0.142564	-0.0319988	0.0152581	-0.036698	0.113636	-0.0464397	0.0065775	0.287761	0.168732	0.324384	0.00349169	0.717261	0.638697	0.446679	0.100482	0.243683	0.482241	-0.126043	-0.131498	0.0162091	-0.0409734	-0.108678	-0.00533343	-0.14898	-0.0661317	-0.0323252
BnaC08g02460D	black	-0.0491425	-0.132829	-0.0570909	-0.211685	0.092322	-0.397711	-0.197612	-0.113354	0.0509265	0.00713298	0.291617	-0.221095	-0.233781	0.0348511	-0.202185	-0.240207	-0.217757	0.0284409	-0.021816	0.121454	-0.334192	0.0396887	-0.0951362	0.0723493	0.066534	0.0995172	0.0883201	-0.0194282	0.118594	-0.0202283	0.0479996	0.224228	0.353829	0.881944	0.423783	0.611008	0.179706	0.272891	0.527923	-0.0270127	0.0812159	0.0157765	-0.267257	0.0258869	0.0791877	0.0758703	0.198726	0.338835
BnaA07g24920D	black	0.208178	0.208446	0.15958	0.248286	0.492755	-0.0240205	0.377377	0.0980694	0.47928	0.357958	0.39032	-0.170221	-0.203634	0.0475839	-0.163404	-0.212678	-0.29919	0.0968383	-0.136648	-0.0576425	-0.0940076	-0.0577904	0.219748	-0.167047	-0.109938	-0.131098	0.166974	0.0365534	0.0695718	0.410643	0.41486	0.468803	0.25101	0.593665	0.268089	0.431777	0.157929	0.145594	0.416657	-0.2095	-0.162594	0.0157469	0.0712753	-0.116916	0.0420464	-0.140211	-0.0803106	-0.0956001
BnaA03g15580D	black	-0.307612	-0.433349	-0.052689	-0.210758	0.172632	-0.432672	-0.166252	-0.190149	0.0983712	0.119071	0.355051	-0.20421	-0.208963	0.229224	-0.215352	-0.260056	-0.275501	-0.132886	-0.250608	-0.0915951	-0.650424	-0.353086	-0.337187	-0.0349139	-0.204298	-0.202114	0.694229	0.67079	0.0132103	-0.0593774	0.0446907	0.0668563	0.265246	0.581841	0.309403	0.591957	0.243352	0.150182	0.324026	-0.203979	0.0772161	0.0156217	-0.234859	0.123321	0.380805	0.313919	-0.11737	-0.0358958
BnaA09g23060D	black	-0.438355	-0.226543	-0.246359	-0.119531	0.0194325	-0.244925	-0.0309983	0.106181	-0.132537	-0.109581	0.193387	-0.222746	-0.294303	-0.177719	-0.304119	-0.0994096	-0.195444	-0.19155	-0.159134	-0.128003	-0.300505	-0.0672978	-0.20065	0.387571	0.116035	0.326705	-0.0360874	0.0277634	-0.164179	-0.235546	-0.137961	-0.232237	0.0509493	0.569245	0.0594419	0.236736	0.0598371	0.0485366	0.18542	0.0451808	0.249096	0.0151423	-0.296294	-0.0276881	0.125761	0.210928	0.115684	-0.00308274
BnaA10g25490D	black	0.0668235	0.0740832	0.00371631	-0.0413463	0.0904217	-0.0987282	-0.0238839	-0.0717366	0.0980065	0.0617314	0.180373	-0.0690904	-0.0617975	0.0407773	-0.14832	-0.132692	-0.0899448	-0.0294072	-0.0839147	-0.0489684	-0.0102813	0.157044	0.0999435	0.174172	0.130996	0.0807475	0.0115386	-0.0318341	-0.0348477	0.0151691	0.0692993	0.157783	-0.0585174	0.885171	0.18204	0.30826	0.0508333	0.239032	0.380632	0.0129688	-0.0615238	0.015081	-0.0545181	-0.179941	-0.0834169	-0.159073	0.0258476	0.101188
BnaC02g41130D	black	0.208484	0.191418	-0.223928	-0.209507	-0.150706	-0.0596445	-0.0190931	-0.243014	-0.125633	0.00868253	-0.207408	0.108382	0.0252574	0.189058	-0.206779	-0.195023	-0.0249677	0.152418	0.213588	0.0352699	0.323917	0.456433	0.352071	-0.105074	0.355941	0.124792	0.105235	-0.120537	0.214477	0.0487262	0.0729627	0.257409	-0.229299	0.475706	-0.0264502	-0.0196788	-0.0298361	0.388559	0.287566	0.154309	-0.18715	0.0149522	-0.0837299	-0.24284	-0.383942	-0.287202	-0.266626	-0.166807
BnaA06g32960D	black	-0.177563	-0.298892	-0.017317	-0.199714	0.130751	-0.380728	-0.167672	-0.0898059	0.113892	0.0215553	0.384709	-0.187375	-0.190413	0.0452207	-0.187887	-0.227211	-0.218201	-0.0792717	-0.140429	0.0213278	-0.488889	-0.207064	-0.247439	0.0244494	-0.155308	-0.0916857	0.0759763	0.0388131	0.100614	-0.0144389	0.0365538	0.130399	0.430218	0.87499	0.385487	0.640356	0.155014	0.0414625	0.405523	-0.169755	0.109146	0.014261	-0.232272	0.113386	0.300511	0.249312	0.15741	0.270696
BnaA09g46690D	black	-0.035916	-0.0703262	-0.0657664	-0.112753	0.0949969	-0.211758	-0.0620179	0.0962096	0.150492	0.0617349	0.220177	-0.00808669	-0.124703	0.0444455	-0.165943	-0.132681	-0.127636	-0.091047	-0.141692	-0.0840672	-0.159152	-0.00326842	-0.00915854	-0.0071451	0.0820229	0.238495	-0.049191	-0.0905029	0.221222	0.0403147	0.0499274	0.15235	0.440662	0.587254	0.278163	0.389108	-0.033259	0.0144025	0.421161	-0.0436277	0.0833783	0.014121	-0.157393	-0.0625802	0.0939932	-0.0307773	0.0983555	-0.0297706
BnaC02g15470D	black	-0.094672	-0.220234	0.0699002	-0.124635	0.200911	-0.26223	-0.108047	-0.0991409	0.209062	0.0938186	0.369494	-0.140707	-0.103765	0.108904	-0.143951	-0.166822	-0.171346	-0.0783563	-0.149648	-0.0176335	-0.385632	-0.197085	-0.194168	0.00267531	-0.128213	-0.115208	0.0939651	0.0137128	0.0183131	0.00942757	0.0548242	0.17771	0.271837	0.958098	0.341781	0.589528	0.200971	0.0612312	0.444829	-0.161065	0.0223182	0.013946	-0.105605	0.0642002	0.247868	0.101355	-0.0158802	0.0185575
BnaC04g47990D	black	-0.353666	-0.343234	-0.171895	-0.153617	0.0939115	-0.270357	0.139742	0.133214	0.112738	0.0898384	0.27879	-0.0370029	-0.265772	0.0113382	-0.280784	-0.22091	-0.230988	0.112371	0.199591	0.266361	-0.397359	-0.277271	-0.196355	-0.176612	-0.226422	-0.0723287	-0.0462081	-0.128459	0.0457857	0.127441	0.061402	0.00542986	0.327037	0.420785	0.287506	0.492623	0.253716	-0.0368851	0.110348	-0.122946	0.160067	0.0138328	-0.32141	0.359226	0.288974	0.316445	0.283468	0.30553
BnaA03g23320D	black	-0.10715	-0.398274	0.275066	-0.100542	0.357414	-0.402467	-0.21155	-0.0994443	0.31987	0.213819	0.608087	-0.269061	-0.119072	0.265602	-0.173154	-0.332544	-0.352607	-0.259856	-0.389884	-0.149938	-0.758388	-0.450599	-0.444642	-0.050912	-0.264535	-0.207752	0.458121	0.333084	0.0108037	-0.0424415	0.0419161	0.268241	0.475378	0.474526	0.400784	0.807309	0.550407	0.165683	0.440382	-0.218824	0.180169	0.0136072	-0.0840957	0.120592	0.510774	0.489324	0.067083	0.132814
BnaC01g09440D	black	-0.060759	-0.121374	0.0585373	-0.0580516	0.196399	-0.183594	-0.0544825	-0.0795653	0.181696	0.112182	0.306828	-0.127267	-0.088947	0.0961335	-0.123	-0.11531	-0.149239	-0.0541628	-0.0865857	-0.00190301	-0.27608	-0.124226	-0.128951	0.0218909	-0.098725	-0.11606	0.141762	0.0326708	-0.0634032	-0.0165381	0.0442357	0.131485	0.0320947	0.968378	0.318048	0.464378	0.0779247	0.0843261	0.37779	-0.10396	-0.00888309	0.0130844	-0.0617589	0.0241203	0.156245	0.0116648	-0.0549443	-0.039445
BnaC08g20710D	black	0.0326564	-0.051892	0.0893297	-0.0118661	0.268059	-0.108034	0.0919492	-0.00923261	0.306682	0.244128	0.325315	-0.0542054	-0.0648857	0.169973	-0.174889	-0.121783	-0.124914	-0.0658991	-0.0852743	-0.0227395	-0.163837	-0.060599	-0.0542385	-0.00278343	-0.0721843	-0.0864485	0.0992403	-0.0705293	0.07147	0.0624676	0.0881142	0.241805	0.0620947	0.936072	0.349093	0.538842	0.202785	0.177356	0.410222	-0.1832	-0.0925577	0.0126245	-0.0513739	-0.0236132	0.137886	-0.01599	0.0119894	0.0589839
BnaC02g43770D	black	0.246894	0.146714	0.189152	0.111645	0.356348	-0.0317996	0.0735145	-0.0115135	0.511804	0.337963	0.406411	-0.031067	-0.0125996	0.269484	-0.0475539	-0.0454065	-0.122823	0.265829	-0.03532	0.00342182	-0.0933095	-0.0123119	0.231381	-0.131754	-0.0949825	-0.172337	0.304933	0.0223036	-0.0563987	0.307663	0.50561	0.501738	-0.0753981	0.745538	0.189929	0.448262	0.29084	0.30511	0.359263	-0.176278	-0.197674	0.0123106	0.127063	-0.118571	-0.0389597	-0.199952	-0.0746138	-0.0771963
BnaA09g28930D	black	-0.0392786	-0.307094	0.118027	-0.191365	0.256546	-0.492337	-0.217717	-0.129116	0.236646	0.133523	0.454468	-0.2752	-0.240625	0.183665	-0.236759	-0.353947	-0.358536	-0.114388	-0.279535	-0.061875	-0.636415	-0.235491	-0.261664	-0.0728784	-0.142173	-0.0697777	0.406916	0.466091	0.100569	0.0503216	0.114349	0.42199	0.391011	0.536604	0.575804	0.825238	0.619867	0.296009	0.499325	-0.18068	0.0868619	0.0121722	-0.212969	0.0316131	0.317196	0.194605	0.134862	0.244874
BnaC08g07380D	black	-0.173148	-0.222063	0.0331767	-0.0820402	0.133202	-0.186571	-0.0698315	-0.0415982	0.152795	0.038351	0.312035	-0.108915	-0.0669371	0.0322248	-0.109077	-0.117871	-0.132122	-0.0805875	-0.130902	-0.0319992	-0.350233	-0.237401	-0.195141	0.0176271	-0.151216	-0.129752	0.0608708	0.0607212	-0.10618	-0.0277361	0.0279465	0.0106192	0.0378334	0.94581	0.166235	0.40049	0.0150364	-0.0858733	0.263457	-0.145159	0.0272204	0.0120153	-0.0585888	0.0806785	0.23381	0.0939097	-0.0152383	-0.0394154
BnaA05g27810D	black	-0.131794	-0.167755	0.00601416	-0.106637	0.105904	-0.212814	-0.0996796	-0.0536976	0.108372	0.0128993	0.259916	-0.119043	-0.0888999	0.0184329	-0.123612	-0.140156	-0.132838	-0.0838161	-0.122888	-0.0271112	-0.301568	-0.144605	-0.149702	-0.00222473	-0.00755437	-0.00607402	0.0257386	-0.00633569	-0.0677631	-0.0285524	0.00929633	0.0440658	0.138494	0.941169	0.153046	0.398354	0.0117461	-0.00959003	0.381683	-0.0907505	0.0307599	0.0117406	-0.0924186	0.0147512	0.1556	0.0315074	0.00779205	-0.00206747
BnaA10g12790D	black	-0.268892	-0.20934	0.0798478	0.0818631	0.318549	-0.314191	0.000143643	0.381374	0.268599	0.12065	0.609553	-0.281283	-0.304871	-0.120383	-0.0915373	-0.122057	-0.327216	-0.139776	-0.296585	-0.0576106	-0.612745	-0.363547	-0.317038	0.154929	-0.184851	0.208937	0.0466428	-0.0332172	-0.0685095	-0.0700885	0.0684381	-0.0173251	0.227121	0.623021	0.183589	0.523972	0.0423469	-0.140596	0.159068	-0.162766	0.335806	0.0115424	-0.14622	0.137239	0.399099	0.381877	0.413638	0.146954
BnaA08g10330D	black	0.0951081	-0.0372908	-0.051533	-0.216079	0.15024	-0.33946	-0.133465	-0.201157	0.137352	0.104219	0.277574	-0.134156	-0.19272	0.164656	-0.212079	-0.248793	-0.196085	0.0456997	-0.0958477	0.016742	-0.172006	0.166273	0.0486812	0.0738711	0.0983674	0.0927739	0.103865	-0.0348715	0.491114	0.0857903	0.18314	0.405488	0.471549	0.645378	0.524611	0.625176	0.345515	0.41251	0.590703	0.0193027	0.0680731	0.011293	-0.244442	-0.0874373	0.0254742	0.151383	-0.0241265	0.146643
BnaC07g46320D	black	-0.047245	-0.0700137	-0.0362192	-0.120193	0.0995619	-0.221296	-0.070639	-0.119615	0.0375075	0.0185876	0.163259	-0.133069	-0.147111	0.020691	-0.196529	-0.187051	-0.176395	-0.0363955	0.0540419	0.0792908	-0.188351	0.0192965	-0.0807429	-0.0520843	0.0791219	0.00691056	0.0173043	-0.0498142	-0.0258656	-0.0429112	-0.0359446	0.137233	0.049575	0.925922	0.236963	0.401193	0.122942	0.164706	0.425587	-0.10319	-0.0803614	0.0110581	-0.157892	0.00255843	0.036169	-0.0771585	-0.0260995	0.0308399
BnaA04g20880D	black	-0.077146	-0.152027	0.00416271	-0.139491	0.122908	-0.256494	-0.115218	-0.109672	0.100576	0.0371041	0.266808	-0.136916	-0.12744	0.0517536	-0.168935	-0.178561	-0.161845	-0.0678753	-0.0728448	0.0154238	-0.287713	-0.0721068	-0.140459	0.0214567	-0.0140578	-0.0326648	0.0389395	-0.0245646	0.0140463	-0.0268995	0.00265588	0.137927	0.224543	0.957958	0.322831	0.509796	0.11165	0.114026	0.453473	-0.0886985	0.00951554	0.0109718	-0.149657	0.0132631	0.135534	0.0196442	0.0408512	0.120135
BnaC08g00930D	black	-0.253046	-0.361836	0.168505	-0.0269864	0.25301	-0.205915	-0.0622358	0.000169187	0.258637	0.128585	0.492511	-0.140989	-0.0372219	0.114607	-0.0685034	-0.135737	-0.222077	-0.213102	-0.340613	-0.158138	-0.583176	-0.469481	-0.375369	0.0505906	-0.27425	-0.222944	0.230783	0.212762	-0.209528	-0.0872827	0.0134512	-0.0106364	0.118552	0.833087	0.152819	0.506734	0.152328	-0.129965	0.238948	-0.219642	0.10342	0.0104671	0.00675165	0.112057	0.439701	0.287896	-0.0165496	-0.0696838
BnaA02g35620D	black	-0.283588	-0.328005	-0.0281666	-0.146563	0.0827564	-0.294896	-0.133189	0.0284838	0.0934923	-0.0216637	0.383376	-0.149384	-0.130612	-0.0143316	-0.120269	-0.153895	-0.171729	-0.102375	-0.192833	-0.0442437	-0.48885	-0.307569	-0.258965	0.0545835	-0.171369	-0.041886	0.0373665	0.0518233	-0.0845179	-0.0409283	0.0219784	-0.035767	0.191313	0.861558	0.172031	0.436013	-0.0103018	-0.149465	0.25249	-0.101217	0.194936	0.0104112	-0.142362	0.112879	0.312117	0.225796	0.0978544	0.0204489
BnaC05g52120D	black	-0.0594392	-0.165256	-0.0166026	-0.158289	0.14322	-0.306263	-0.114512	-0.0942264	0.187166	0.0772331	0.363283	-0.151793	-0.149702	0.0877726	-0.176958	-0.205107	-0.18276	0.0216753	-0.131875	-0.0022717	-0.342753	-0.0854924	-0.0590467	0.00536719	-0.0556866	-0.0455587	0.103238	0.025766	0.0824804	0.0942705	0.179074	0.239971	0.365497	0.93594	0.374359	0.589106	0.117232	0.136566	0.492507	-0.128687	0.018619	0.0102673	-0.168351	-0.0140235	0.143665	0.0810302	0.0910289	0.191839
BnaC08g23460D	black	0.0976114	-0.0183285	-0.0123857	-0.0532868	0.130732	-0.128611	-0.00921277	0.00336228	0.422624	0.235656	0.406734	-0.0546822	0.0034098	0.269368	0.0719119	-0.0149967	-0.0733862	0.446626	-0.0708659	0.000682565	-0.18191	-0.0463223	0.334984	-0.107705	-0.126491	-0.13064	0.464131	0.209858	-0.0180929	0.328787	0.722716	0.446814	-0.0377497	0.445665	0.111729	0.311231	0.10034	0.225838	0.191654	-0.145147	-0.102707	0.0094703	0.0573208	-0.0976527	-0.0569786	-0.0944629	-0.0244374	-0.0689298
BnaA08g08500D	black	0.307165	0.0578818	0.286417	0.0245308	0.0614354	0.00056962	-0.175399	-0.116117	0.31339	0.0444264	0.241656	-0.148084	0.25628	0.107061	0.194061	-0.059304	-0.105593	0.447306	0.0264673	0.207834	-0.119445	-0.103631	0.138684	-0.214288	-0.154461	-0.265348	0.152303	0.228629	-0.135486	0.11498	0.430561	0.298673	-0.137024	0.421578	-0.00439259	0.0879014	-0.0644182	-0.100287	0.0870362	-0.166656	-0.17738	0.00914413	0.31955	0.0923639	-0.0175931	-0.172906	-0.151439	-0.186085
BnaC08g31410D	black	-0.0259085	-0.141755	0.128261	-0.0537747	0.300759	-0.219842	-0.028595	-0.0860923	0.266389	0.207499	0.397379	-0.147883	-0.110743	0.188185	-0.180654	-0.167312	-0.20623	-0.109924	-0.144069	-0.0404311	-0.338636	-0.14208	-0.172714	0.0300267	-0.0862564	-0.0992275	0.205069	0.0183377	-0.0194459	-0.0187008	0.0359435	0.246453	0.110354	0.943307	0.349791	0.623259	0.359749	0.227234	0.46994	-0.144431	-0.00437591	0.00911879	-0.0815879	0.00659565	0.204606	0.103015	-0.0636158	-0.0289766
BnaC07g47200D	black	-0.0140362	0.00466966	-0.11902	-0.135619	0.00602225	-0.220288	-0.0844427	0.0622908	0.110923	0.000342129	0.224578	-0.114961	-0.125541	-0.0078042	-0.152515	-0.166687	-0.134072	0.0545188	-0.0630695	-0.0165669	-0.1056	0.124305	0.164825	0.111163	0.14483	0.27181	0.00232659	-0.0210902	-0.015702	0.14328	0.169668	0.178123	-0.0231422	0.880371	0.117513	0.307957	-0.0111205	0.149943	0.353084	-0.0422713	-0.00873831	0.00883309	-0.145853	-0.153637	-0.0918764	-0.130253	0.119678	0.0016953
BnaC09g20310D	black	-0.161408	-0.233566	0.0412038	-0.0931596	0.133953	-0.172022	-0.0734343	-0.0451339	0.178276	0.0775746	0.323587	-0.044063	-0.0341581	0.104224	-0.11196	-0.119735	-0.116839	-0.0751163	-0.143278	-0.0370625	-0.34108	-0.241457	-0.193129	-0.00265022	-0.156924	-0.14755	0.103054	0.0637217	-0.0820674	-0.0207922	0.0456039	0.0343108	0.0609342	0.949765	0.184769	0.424453	0.0299266	-0.0611148	0.290221	-0.144387	0.0199019	0.00867197	-0.0492957	0.0711838	0.238525	0.0883719	-0.0241234	-0.0413114
BnaC07g00080D	black	-0.360927	-0.45025	0.0109627	-0.131926	0.15665	-0.344574	-0.152441	-0.0888095	0.100796	0.0104565	0.418629	-0.208737	-0.174314	0.0401044	-0.163247	-0.185548	-0.241874	-0.167899	-0.275248	-0.097632	-0.666414	-0.472675	-0.400307	0.0189678	-0.293757	-0.239816	0.306732	0.421251	-0.137583	-0.0770718	0.00334079	-0.0524167	0.116456	0.747051	0.314481	0.507411	0.110557	-0.138092	0.218699	-0.248163	0.106492	0.00825139	-0.149103	0.184358	0.451864	0.303964	-0.0270678	-0.0275208
BnaA10g25660D	black	0.059559	0.00420712	0.00435615	-0.0412576	0.117279	-0.102477	-0.00730833	-0.0239115	0.304312	0.101903	0.316678	-0.0556678	-0.0230883	0.0790294	-0.0723501	-0.0732021	-0.0773562	0.303828	-0.0436985	0.0202293	-0.126461	-0.0225636	0.198523	-0.0432441	-0.0669081	-0.0844741	0.0496019	0.0219731	-0.0220467	0.182134	0.472119	0.305735	-0.0395261	0.853288	0.153571	0.32312	0.0388636	0.0647645	0.273206	-0.0989097	-0.0818254	0.00820075	0.0243947	-0.0811947	-0.0319671	-0.110963	-0.0206152	-0.0336421
BnaA09g45790D	black	-0.118718	-0.195412	0.0551033	-0.0781196	0.154023	-0.186793	-0.063783	-0.00358797	0.194328	0.0847352	0.344488	-0.109307	-0.0624859	0.0686703	-0.103404	-0.115774	-0.132372	-0.0689125	-0.13184	-0.0155734	-0.331225	-0.20605	-0.17403	0.0237225	-0.131614	-0.0754532	0.0580042	0.012236	-0.0722148	-0.00806668	0.0464577	0.0800156	0.0600156	0.950332	0.287812	0.455641	0.0409416	-0.0351728	0.32299	-0.129807	0.0380348	0.00817013	-0.0554637	0.0665978	0.21736	0.0698711	0.0208801	-0.0275763
BnaA10g10420D	black	-0.173674	-0.215578	-0.0438712	-0.0815924	0.148895	-0.148996	0.0989324	-0.0539876	0.11661	0.137192	0.259584	-0.0345208	-0.0825343	0.11508	-0.235639	-0.196182	-0.183344	-0.154883	-0.165664	-0.0763502	-0.28321	-0.172292	-0.167965	0.00848109	-0.158123	-0.164213	0.183848	0.254374	-0.0353448	-0.0284412	-0.009069	0.0285391	0.0190902	0.710939	0.425094	0.38674	0.0078589	0.0110902	0.238571	-0.132584	0.0326692	0.00767635	-0.112018	0.0209087	0.222757	0.261656	-0.111196	-0.0577087
BnaA02g18480D	black	-0.193635	-0.241884	-0.136471	-0.206966	0.0649999	-0.291221	-0.0265554	-0.0672057	0.0842936	0.0324233	0.279234	-0.0510418	-0.17565	0.0760327	-0.233803	-0.240282	-0.206458	0.0859532	-0.0226694	0.108711	-0.315933	-0.126723	-0.0595295	-0.0226679	-0.0730593	-0.0414035	0.0438052	-0.0383883	0.0800692	0.14946	0.0997983	0.128868	0.372907	0.803883	0.228759	0.467807	0.123649	0.0527424	0.353389	-0.215083	-0.046284	0.0065199	-0.248542	0.115643	0.158246	0.0420188	-0.00521245	0.00139175
BnaC06g39030D	black	-0.169495	-0.29096	-0.0263075	-0.187905	0.129125	-0.369657	-0.140044	0.120754	0.272348	0.0868907	0.505824	-0.179293	-0.163908	0.077224	-0.144621	-0.189685	-0.208805	0.026959	-0.177971	0.00150573	-0.500194	-0.219919	-0.12961	0.045177	-0.126813	0.118004	0.0863357	0.0165325	0.0144197	0.108995	0.21838	0.208536	0.250514	0.887574	0.417565	0.644003	0.156723	0.0375421	0.383791	-0.177523	0.148013	0.0064325	-0.196251	0.0656261	0.246945	0.187868	0.25643	0.129262
BnaC04g12560D	black	0.0661144	-0.240485	0.242184	-0.134515	0.15779	-0.218955	-0.194451	-0.0880297	0.303694	0.139974	0.440045	-0.138337	0.117487	0.232342	0.0344411	-0.223951	-0.207737	-0.118345	-0.30861	-0.113104	-0.416527	-0.23587	-0.204575	0.0503446	-0.178319	-0.135483	0.241791	0.241672	-0.027537	-0.00098837	0.0933852	0.247975	0.219067	0.8174	0.345789	0.565941	0.166249	0.0402316	0.366129	-0.246528	-0.0354568	0.00581792	0.0625232	-0.00450994	0.272228	0.110717	-0.00315408	-0.0090899
BnaC04g04060D	black	-0.231162	-0.275241	0.000938491	-0.110875	0.104031	-0.233748	-0.106237	-0.050631	0.0953008	-0.00743753	0.334744	-0.131287	-0.0956576	0.00439479	-0.098638	-0.124725	-0.146131	-0.0882253	-0.1562	-0.0408594	-0.418452	-0.284054	-0.227958	0.0249051	-0.174064	-0.13727	0.0501264	0.059838	-0.103363	-0.0371813	0.0209931	-0.0257946	0.0846983	0.896817	0.155733	0.388236	0.0042917	-0.12704	0.245248	-0.141722	0.0939511	0.00472177	-0.101296	0.094975	0.273228	0.175563	-0.0238718	-0.0522278
BnaC09g51680D	black	-0.299591	-0.321881	-0.062819	-0.128113	0.196353	-0.320773	0.0260226	0.0523738	0.137525	0.125568	0.399157	-0.1232	-0.240149	0.0570158	-0.220075	-0.182404	-0.28275	-0.00018467	-0.00438924	0.232817	-0.492529	-0.257205	-0.339076	0.0339038	-0.20439	-0.0636852	0.144265	0.0952448	0.13908	-0.1043	-0.0166956	-0.0129997	0.313438	0.736007	0.421974	0.616508	0.155707	0.0259697	0.277271	-0.110881	0.207135	0.00442923	-0.276683	0.314395	0.346914	0.38722	0.206186	0.281369
BnaA04g03460D	black	-0.160854	-0.163383	0.0304927	-0.0352331	0.181876	-0.136028	0.0257507	0.02443	0.194035	0.114312	0.319392	-0.0714684	-0.0759326	0.0552575	-0.131929	-0.123342	-0.14449	-0.086822	-0.0889646	-0.0244426	-0.286412	-0.198045	-0.170356	-0.0138064	-0.121594	-0.0747725	0.0288183	-0.0452334	-0.0700042	-0.034117	0.0295274	0.00615263	0.0290493	0.91617	0.170433	0.401804	0.0259797	-0.043541	0.273855	-0.0548094	0.109355	0.00428879	-0.0687725	0.0591992	0.204835	0.210972	0.00397118	-0.0306378
BnaC01g20640D	black	0.0405647	-0.0303612	0.117956	-0.0154147	0.269468	-0.101455	0.0146233	-0.126079	0.234165	0.195647	0.267658	-0.0859502	-0.0815506	0.169089	-0.1965	-0.12743	-0.132747	-0.157486	-0.123586	-0.118787	-0.134517	-0.0100758	-0.0734246	0.059702	-0.0520642	-0.119994	0.127161	0.032939	-0.0141537	0.00317987	0.0177971	0.264298	0.0314964	0.842699	0.314762	0.529314	0.439401	0.300433	0.425467	-0.103361	-0.0992623	0.00398433	-0.0636367	-0.126492	0.0914827	-0.0832199	-0.095611	-0.00623105
BnaC01g03520D	black	-0.00357089	0.0267128	-0.0394596	-0.0657955	0.0351791	-0.0617201	-0.0680787	-0.118565	0.0918773	-0.0131557	0.134637	0.0289576	-0.0242975	0.0248944	-0.0933461	-0.060518	-0.0472674	0.0703563	-0.0396646	-0.0429492	-0.0127306	0.0445231	0.142902	0.0318344	0.0159289	-0.0505401	-0.0617967	-0.0493386	-0.052581	0.201283	0.196127	0.116547	0.0703448	0.748524	0.102179	0.185748	-0.019721	0.0621939	0.341561	0.286346	0.123131	0.0039777	0.00168445	-0.146825	-0.110028	-0.16634	-0.116911	-0.0839476
BnaC08g08070D	black	-0.206453	-0.284467	0.00492181	-0.136796	0.158797	-0.291659	-0.115976	-0.105156	0.140251	0.0879677	0.371759	-0.161438	-0.127348	0.131697	-0.147769	-0.180621	-0.193033	-0.0805693	-0.141058	-0.0238683	-0.461829	-0.258364	-0.226129	-0.00654841	-0.15985	-0.163179	0.31383	0.181844	-0.0680734	-0.0199822	0.0475059	0.0607242	0.185409	0.933605	0.180177	0.512137	0.0914175	0.0530918	0.355821	-0.173614	0.0236459	0.003338	-0.144199	0.088917	0.261346	0.153886	-0.0422537	-0.0243691
BnaA07g18380D	black	-0.11758	-0.191053	0.046879	-0.0855827	0.168996	-0.199575	-0.0680482	-0.0377004	0.197483	0.129666	0.342731	-0.110965	-0.0676362	0.143012	-0.114792	-0.129339	-0.137962	-0.0610174	-0.12504	-0.0258599	-0.333204	-0.188622	-0.157163	-0.00553262	-0.114576	-0.0968584	0.226239	0.0568904	-0.0725396	-0.00296388	0.0591022	0.0999619	0.0580285	0.955702	0.174058	0.466607	0.0790479	0.0633804	0.358533	-0.115386	0.0201156	0.00309848	-0.0695229	0.0348611	0.190463	0.05116	-0.0137087	-0.0421158
BnaA07g29050D	black	-0.171451	-0.242373	0.0793078	-0.0165112	0.281794	-0.181781	0.055188	0.015216	0.280403	0.184288	0.435607	-0.13497	-0.126284	0.0821028	-0.131295	-0.0328026	-0.16801	-0.116475	-0.209261	-0.0534418	-0.412297	-0.300693	-0.247593	-0.00526291	-0.216988	-0.18856	0.0914149	0.0115318	-0.0306184	0.0063784	0.0681494	0.104754	0.234951	0.880794	0.463131	0.588298	0.124108	-0.0189639	0.380641	-0.182233	0.0641028	0.00252299	-0.0841863	0.0833098	0.331468	0.213306	0.0534438	0.105428
BnaA03g03220D	black	0.0738517	-0.0071985	-0.131478	-0.156686	0.0831816	-0.251288	-0.0473251	-0.152809	0.251931	0.0945452	0.294102	-0.0928706	-0.141393	0.137731	-0.198724	-0.208845	-0.181854	0.396819	-0.0122073	0.0423192	-0.160332	0.0664528	0.322537	-0.103491	-0.0416169	-0.0962136	0.220985	0.216285	0.136908	0.321562	0.574383	0.459504	-0.00851731	0.778057	0.292716	0.404667	0.174609	0.235586	0.327129	-0.129952	-0.12993	0.00252071	-0.128015	-0.120769	-0.0974743	-0.0550376	-0.10521	-0.0326922
BnaA04g10680D	black	0.153447	0.190299	-0.0157483	0.0244422	0.25328	-0.0841808	0.234495	-0.108688	0.0310371	0.212639	0.0355797	-0.0839907	-0.243744	0.0669162	-0.303162	-0.248141	-0.23815	-0.036035	0.160987	0.0949766	0.119518	0.300504	0.0233016	-0.0443148	0.278538	0.119728	-0.0485882	-0.241085	0.277705	-0.113936	-0.103023	0.291986	0.0269359	0.518771	0.50123	0.410008	0.423663	0.519633	0.494461	0.133702	-0.0542701	0.00218144	-0.202401	-0.112749	-0.144295	-0.148004	-0.0692237	0.114827
BnaA03g53900D	black	0.0101453	0.027336	-0.10636	-0.124615	-0.0434322	-0.0341808	-0.00490898	-0.124539	-0.0136781	0.00875006	-0.0163239	0.0221021	0.00243867	0.0611971	-0.163135	-0.121674	-0.0453552	0.0352315	0.251296	0.0949823	0.102979	0.156255	0.092307	-0.0567599	0.016529	-0.0731897	-0.0640513	-0.0909842	-0.0526705	-0.0236343	0.00729703	0.0809526	-0.119239	0.750618	0.157488	0.145259	-0.0258541	0.132679	0.183513	-0.0233712	-0.156964	0.00211284	-0.103983	-0.0417883	-0.133594	-0.224169	-0.126535	-0.0929369
BnaC07g33540D	black	0.031091	0.026352	-0.222753	-0.142006	-0.0117607	-0.247318	-0.0648921	-0.1485	0.115254	0.0119599	0.184654	-0.123026	-0.166605	0.066847	-0.149539	-0.151797	-0.16267	0.396981	-0.0637772	-0.0177972	-0.122181	0.129434	0.396874	0.066424	0.020518	-0.00922101	0.384808	0.487228	0.0674602	0.247333	0.572268	0.368714	-0.105606	0.507617	0.0704689	0.182147	0.0590567	0.231948	0.173359	-0.115749	-0.150929	0.00177421	-0.130986	-0.190133	-0.182579	-0.174709	-0.137421	-0.0923509
BnaC07g20360D	black	0.188304	0.180336	-0.0969899	-0.014309	0.101829	-0.0477689	0.0928195	-0.0626044	0.33594	0.131247	0.233494	-0.0244472	-0.0720979	0.0780615	-0.137888	-0.123612	-0.0943068	0.426747	-0.00815918	-0.0211091	0.0821772	0.154311	0.522642	-0.135469	0.0141193	-0.0608139	0.0150591	-0.0476905	0.116651	0.56219	0.681461	0.455223	-0.0467018	0.556833	0.176113	0.216363	0.0455727	0.189458	0.278778	-0.081874	-0.158317	0.0015259	-0.00396692	-0.236303	-0.219677	-0.0500374	-0.0651845	0.0116278
BnaC04g42790D	black	-0.0518892	-0.214398	0.0876282	-0.10602	0.266329	-0.297017	-0.0272816	0.250473	0.424702	0.354587	0.571459	-0.143731	-0.11853	0.327517	-0.155984	-0.199117	-0.211298	-0.0114101	-0.201857	-0.00768524	-0.434893	-0.146198	-0.0996601	0.117092	-0.0779339	0.237576	0.461368	0.0985746	-0.00631809	0.0690296	0.212501	0.369974	0.147051	0.702828	0.356038	0.741306	0.440578	0.357944	0.457793	0.0121391	0.237322	0.00128145	-0.128304	-0.0202479	0.18203	0.0495912	0.318786	0.11086
BnaC02g26290D	black	-0.229447	-0.321251	-0.0666695	-0.185836	0.130029	-0.358242	-0.144748	-0.118881	0.12839	0.0258717	0.442502	-0.17645	-0.176822	0.0813864	-0.131703	-0.195565	-0.215144	0.037394	-0.202399	-0.0503113	-0.517373	-0.282826	-0.175368	0.0349836	-0.219901	-0.171612	0.191727	0.127041	0.132557	0.025567	0.210698	0.100861	0.228704	0.769559	0.244633	0.50258	0.119549	-0.019767	0.247189	-0.195611	0.116756	0.000612258	-0.190826	0.112937	0.298386	0.37341	-0.0611168	-0.0312964
BnaC04g50690D	black	-0.341795	-0.418728	-0.00755051	-0.158094	0.214656	-0.437073	-0.151445	-0.120369	0.0978622	0.0430307	0.438547	-0.270779	-0.269865	0.0719395	-0.195231	-0.239762	-0.311147	-0.184297	-0.252704	-0.104313	-0.701221	-0.406268	-0.363794	-0.00564906	-0.20979	-0.157165	0.409218	0.467735	-0.120471	-0.0331752	0.011294	0.0567388	0.219571	0.707173	0.26218	0.605512	0.381518	0.0696042	0.340943	-0.14787	0.173694	8.02126e-05	-0.237904	0.114759	0.385326	0.284717	-0.0607582	-0.0506889
BnaC04g34810D	black	-0.149947	-0.21391	0.0542953	-0.0699525	0.155727	-0.155228	-0.0411103	-0.0406066	0.186056	0.101674	0.323693	-0.0674013	-0.0422178	0.1046	-0.114481	-0.113902	-0.122012	-0.0871024	-0.134338	-0.0374155	-0.325627	-0.235237	-0.187634	-0.0129445	-0.153224	-0.153542	0.111744	0.0434294	-0.0942047	-0.0122212	0.0326933	0.0471218	0.0391976	0.953799	0.177941	0.429502	0.0677864	-0.0321315	0.305087	-0.140333	0.0106906	-0.000269258	-0.0549375	0.0518634	0.226845	0.0806902	-0.0301755	-0.0427452
BnaA09g11030D	black	-0.0483709	-0.189941	0.0395646	-0.128981	0.204296	-0.268363	-0.09115	-0.102097	0.258961	0.143714	0.420574	-0.135141	-0.107664	0.163778	-0.151576	-0.177454	-0.180953	0.0118027	-0.159206	-0.0335079	-0.37358	-0.172652	-0.0865402	-0.0378029	-0.120833	-0.127091	0.173612	0.0584876	0.0632097	0.0996034	0.197761	0.273068	0.169823	0.946236	0.472506	0.602448	0.191362	0.124582	0.4705	-0.148223	0.017123	-0.000336451	-0.117008	-0.00215754	0.190372	0.0830294	-0.0406932	-0.00618386
BnaA02g36240D	black	-0.282739	-0.358651	-0.0180922	-0.160251	0.0613283	-0.27886	-0.12843	-0.0426153	0.0419706	-0.00706691	0.416262	-0.154101	-0.0803486	0.0511358	-0.113977	-0.194326	-0.206	-0.161598	-0.240173	-0.128163	-0.498132	-0.302769	-0.261125	0.20271	-0.186713	-0.0983843	0.100876	0.059106	-0.106652	-0.0918582	-0.00900481	-0.065957	0.03366	0.71356	0.202206	0.385667	0.0593719	-0.068869	0.150403	-0.141666	0.180089	-0.00105353	-0.141901	0.073079	0.312747	0.384529	0.00530193	-0.0198461
BnaA02g12440D	black	-0.0672171	-0.21915	0.115691	-0.102604	0.243028	-0.24723	-0.0871636	-0.0846287	0.255611	0.171414	0.411982	-0.139518	-0.0919379	0.183803	-0.150242	-0.169167	-0.180367	-0.103465	-0.152689	-0.0230768	-0.396193	-0.204791	-0.211251	-0.012399	-0.138421	-0.134539	0.185376	0.0323602	-0.0135156	-0.000201144	0.0439931	0.224494	0.167501	0.961667	0.38611	0.646384	0.315488	0.154326	0.466665	-0.164636	0.0076894	-0.00161812	-0.101847	0.0440371	0.243815	0.0912744	0.0061606	0.0466028
BnaC06g03250D	black	-0.0649931	-0.134599	-0.0301179	-0.145281	0.0481495	-0.234996	-0.0820229	0.0506677	0.0953017	0.0397025	0.243842	-0.0910082	-0.1208	0.0675323	-0.162746	-0.173321	-0.150558	0.0274622	-0.154937	-0.022501	-0.208873	-0.00420725	-0.0202782	0.487119	-0.00473502	0.229665	0.0568511	-0.0186872	0.163095	0.0694065	0.0538447	0.158169	0.0280493	0.579051	0.102265	0.391553	0.276472	0.152567	0.16086	-0.0876574	0.0499046	-0.00198597	-0.16205	-0.0341781	0.0823447	0.0390481	0.177878	0.121336
BnaA03g21190D	black	-0.0603542	-0.170696	0.0760272	-0.0958183	0.169733	-0.215014	-0.0881336	-0.0326273	0.198045	0.106764	0.360497	-0.131142	-0.0722236	0.104874	-0.119588	-0.146859	-0.157772	-0.0834194	-0.137099	-0.02452	-0.326723	-0.156409	-0.157707	0.0370943	-0.0842488	-0.0385227	0.0795964	0.00800825	-0.050515	-0.00747494	0.0371026	0.161542	0.0507091	0.965679	0.400519	0.519041	0.136519	0.0681428	0.409083	-0.089352	0.0474825	-0.0035924	-0.0779744	0.0101445	0.1747	0.0497437	0.0128524	-0.0179228
BnaC09g48450D	black	0.188623	0.0997081	-0.0374821	-0.103348	0.179196	-0.197403	-0.00663892	-0.152923	0.275087	0.229264	0.251025	-0.105621	-0.12666	0.266374	-0.198067	-0.192925	-0.164885	0.197297	0.0496178	0.0224598	-0.0404713	0.190199	0.314296	-0.0989966	0.0980238	-0.00745854	0.359252	0.0485612	0.0772109	0.338006	0.362908	0.5284	-0.0579617	0.780631	0.190074	0.469871	0.407266	0.523166	0.503538	-0.0756489	-0.193254	-0.00361594	-0.112846	-0.202448	-0.184733	-0.228148	-0.109671	-0.0349376
BnaC07g33900D	black	-0.099174	-0.226909	0.0745652	-0.129164	0.187712	-0.278724	-0.114895	-0.0962647	0.184643	0.126672	0.362688	-0.15817	-0.128053	0.144936	-0.16066	-0.163837	-0.180878	-0.0273843	0.0318041	0.154326	-0.401461	-0.177264	-0.227221	-0.0192164	-0.15087	-0.146959	0.184944	0.0291346	-0.0242511	-0.0353642	0.016933	0.183847	0.191084	0.91229	0.343592	0.632509	0.316834	0.172388	0.417609	-0.147177	0.014185	-0.00438767	-0.162139	0.163406	0.219866	0.0928642	0.10654	0.215343
BnaC08g01540D	black	-0.109081	0.00731663	0.0295212	0.0830783	0.242961	-0.0918305	0.0261771	-0.107194	-0.0359926	0.0110419	0.0978928	-0.160672	-0.258036	-0.118437	-0.223035	-0.119675	-0.187544	-0.175399	-0.0390269	-0.0275503	-0.152995	-0.0637206	-0.207232	0.00806014	0.0199961	-0.0692701	-0.0382771	-0.145009	-0.0235181	-0.146356	-0.150191	-0.014395	0.50027	0.524674	0.150073	0.294597	0.0102243	0.048349	0.447541	0.0830656	0.0632999	-0.00464404	-0.120929	0.00101545	0.0942903	0.00144691	-0.0325605	0.101655
BnaC09g42420D	black	-0.14849	-0.302259	0.110964	-0.111098	0.254262	-0.269353	-0.0906494	-0.0637552	0.27661	0.2131	0.459112	-0.138429	-0.0866812	0.247203	-0.140108	-0.167139	-0.181417	-0.116254	-0.192535	-0.0350185	-0.490348	-0.298348	-0.274873	-0.0193795	-0.192672	-0.168809	0.360033	0.127021	-0.0440923	-0.0191084	0.0507724	0.166722	0.182502	0.923161	0.277748	0.661046	0.302109	0.145489	0.428791	-0.187613	0.0429897	-0.00534422	-0.108501	0.0898219	0.312367	0.178387	0.0195672	0.0449602
BnaA04g28620D	black	0.020221	0.00213819	-0.116107	-0.158045	0.0826937	-0.275019	-0.0992925	-0.198552	-0.010807	0.0908133	0.157514	-0.15481	-0.183581	0.1578	-0.223253	-0.215754	-0.188666	-0.0385271	-0.100063	-0.0653212	-0.119787	0.202702	0.070867	0.261734	0.131778	0.0923279	0.409927	0.290091	0.0784846	-0.0167783	0.0333132	0.223723	0.0636548	0.8106	0.301087	0.404728	0.139057	0.442428	0.445633	-0.0134471	-0.101498	-0.0053632	-0.218667	-0.208555	-0.113637	-0.171496	-0.120275	-0.0204612
BnaC08g02780D	black	-0.0839405	-0.158462	0.0699545	-0.0603829	0.180368	-0.175836	-0.0538483	-0.0532938	0.20491	0.106448	0.350465	-0.112183	-0.0649767	0.0925993	-0.109886	-0.116748	-0.138122	-0.0585304	-0.125547	-0.0266145	-0.309845	-0.182254	-0.141836	-0.00241974	-0.128182	-0.132528	0.0981245	0.027027	-0.0607937	0.00917898	0.0682253	0.114323	0.0445633	0.976842	0.235372	0.462161	0.10465	0.0244913	0.34481	-0.139353	-0.00801755	-0.00589971	-0.0601001	0.0241961	0.179014	0.0516154	-0.0234813	-0.0223008
BnaA09g17970D	black	-0.157948	-0.228451	0.0434729	-0.0863093	0.137465	-0.191899	-0.0785873	-0.0260205	0.171878	0.0692062	0.332265	-0.102993	-0.0591312	0.0730503	-0.099452	-0.114323	-0.132148	-0.0762548	-0.143182	-0.0267351	-0.36184	-0.246187	-0.203705	-0.00158955	-0.158522	-0.117783	0.113667	0.0927192	-0.0903057	-0.0228682	0.0358028	0.033698	0.0728234	0.942445	0.175681	0.428128	0.0435241	-0.0622196	0.287749	-0.151875	0.0187203	-0.00657849	-0.0690069	0.0737933	0.222559	0.0752125	-0.00660636	-0.0478084
BnaA03g48840D	black	-0.0569253	-0.0357644	-0.0218925	-0.0961802	0.0439401	-0.184603	-0.116131	-0.123179	-0.0359525	-0.0511676	0.114898	-0.116472	-0.10933	-0.0288668	-0.0762911	-0.131579	-0.118717	0.0214182	0.120419	0.134239	-0.154221	-0.00235235	-0.0689384	-0.0462243	0.0281383	-0.0127292	-0.00969016	-0.0340106	-0.0711579	-0.0610008	-0.0435595	0.0373639	-0.0634485	0.829762	0.100731	0.241885	0.0506323	0.0630908	0.327422	0.321112	0.221639	-0.00661256	-0.0878895	0.0374907	-0.0339369	-0.0509198	-0.0773655	-0.0621978
BnaC07g29690D	black	0.0634306	0.0548586	-0.0624693	-0.115302	0.0571999	-0.175378	-0.0801215	-0.148454	0.0427464	0.0446925	0.134009	-0.111998	-0.0975486	0.07902	-0.12275	-0.15505	-0.126873	0.0466939	0.0889671	0.0503229	-0.0331624	0.171478	0.100569	0.0280883	0.142679	0.057533	0.126537	-0.0141283	0.0826119	0.0195201	0.0688557	0.180329	-0.0605433	0.907555	0.152267	0.3003	0.0468566	0.27547	0.414208	-0.0303024	-0.12044	-0.00697832	-0.131616	-0.1064	-0.125696	-0.171369	-0.101193	-0.0563011
BnaC03g60650D	black	-0.210401	-0.197496	-0.209344	-0.193821	0.0338182	-0.339515	-0.0573639	-0.0509475	0.0677198	-0.00312595	0.312315	-0.186686	-0.229104	0.0108818	-0.209692	-0.253461	-0.240892	0.0718092	-0.131535	-0.0823663	-0.3462	-0.102092	0.0516373	0.0475833	-0.0730975	0.00962305	0.20686	0.198268	0.0506917	0.16512	0.229447	0.100437	0.0279069	0.850163	0.124616	0.364438	0.00795522	0.0499451	0.22059	-0.129992	0.031355	-0.00726207	-0.255217	-0.0534085	0.0763078	0.160822	-0.0366481	-0.089346
BnaA07g35210D	black	-0.122615	-0.181835	0.0517638	-0.0411722	0.263884	-0.254428	-0.0268639	-0.0572771	0.217538	0.198661	0.39463	-0.178106	-0.16563	0.159543	-0.148094	-0.0895557	-0.210121	-0.138882	-0.225893	-0.0830991	-0.403989	-0.181532	-0.194706	0.100543	-0.169963	-0.143006	0.419399	0.304422	-0.00763517	-0.0175197	0.0508543	0.139697	0.141046	0.840556	0.299433	0.566407	0.20336	0.191921	0.332611	-0.166426	-0.00376818	-0.00726747	-0.131943	-0.00110404	0.218038	0.0787631	0.0069395	0.0699212
BnaA06g38330D	black	-0.261449	-0.255384	0.0288248	-0.00483805	0.256671	-0.367254	-0.069855	0.148145	0.22244	0.114081	0.557053	-0.285279	-0.257365	-0.0026449	-0.0926662	-0.194791	-0.331693	-0.105758	-0.298408	-0.103554	-0.647624	-0.377055	-0.24662	0.0152602	-0.214948	0.00378991	0.367816	0.394116	-0.0656442	0.0172557	0.148601	0.0123715	0.0307773	0.69673	0.161491	0.490961	0.0806838	-0.0562393	0.190705	-0.0259127	0.337922	-0.00768325	-0.146226	0.0696919	0.326512	0.374675	0.156912	0.0143788
BnaA08g13740D	black	-0.183961	-0.270698	-0.00115771	-0.131865	0.166488	-0.298565	-0.0897771	-0.00126789	0.225816	0.119408	0.452517	-0.157473	-0.135906	0.122807	-0.170029	-0.186783	-0.215813	-0.0687945	-0.202534	-0.0683073	-0.465112	-0.248025	-0.160461	0.0187061	-0.155556	-0.0672128	0.237348	0.155442	-0.0332269	0.0712039	0.13744	0.135467	0.127343	0.969156	0.270867	0.570296	0.142885	0.055595	0.37469	-0.145734	0.0859064	-0.00784217	-0.153689	0.0198187	0.240247	0.152076	0.0768788	0.0448964
BnaC01g02940D	black	0.131198	-0.0426823	0.136335	-0.027401	0.223142	-0.203426	-0.0608846	0.0496976	0.436415	0.205913	0.486271	-0.121726	-0.0817999	0.139519	-0.0410833	-0.0842355	-0.13029	0.337651	-0.0806441	0.156029	-0.295681	-0.0873411	0.0853301	-0.0476971	-0.149938	-0.0861296	0.107361	-0.00980018	0.0981173	0.194325	0.501567	0.465007	0.279392	0.693577	0.354754	0.624856	0.28884	0.18559	0.371527	-0.188729	-0.0305009	-0.00818126	-0.0385704	0.0276734	0.0923333	0.0110922	0.343023	0.46821
BnaC04g51710D	black	-0.291655	-0.305969	-0.127444	-0.198833	0.104969	-0.47059	-0.167127	-0.0161365	0.0264522	0.00950303	0.3711	-0.275521	-0.3082	0.0265068	-0.242301	-0.299076	-0.323973	-0.118972	-0.22145	-0.0737837	-0.574737	-0.19854	-0.23326	0.0886495	-0.0339772	0.120591	0.402253	0.444961	-0.0175377	-0.0602066	0.0252047	0.0479254	0.186782	0.844207	0.218962	0.539119	0.141059	0.129812	0.360482	-0.13658	0.117406	-0.00828887	-0.318191	0.00963305	0.213571	0.139309	0.0804398	0.00236285
BnaA02g30980D	black	-0.240542	-0.363638	0.129136	-0.0354395	0.323013	-0.257485	-0.0217615	0.102951	0.368713	0.304815	0.572955	-0.196948	-0.0838737	0.26327	-0.0316493	-0.038114	-0.237795	-0.182699	-0.307921	-0.109608	-0.60716	-0.434269	-0.362372	0.0280368	-0.271579	-0.121548	0.563357	0.34052	-0.0577069	-0.055404	0.0644522	0.0711447	0.119727	0.726525	0.271395	0.63106	0.235541	0.069665	0.301723	-0.183279	0.160493	-0.00836751	-0.0633495	0.128128	0.421361	0.249593	0.0420752	-0.0817735
BnaC02g08160D	black	0.218283	0.197501	-0.0588723	-0.127393	0.0411865	-0.188259	-0.0742152	-0.323154	-0.128907	0.00483483	-0.0833276	-0.149365	-0.132851	0.0824674	-0.148809	-0.261844	-0.221456	0.094229	0.252904	0.190284	0.106289	0.350119	0.173792	-0.141437	0.328202	0.0762716	0.124922	0.0119321	0.06007	0.0665026	-0.0834142	0.284964	-0.13819	0.56249	0.234751	0.195849	0.313203	0.501734	0.491556	0.204948	-0.0985927	-0.00854201	-0.147243	-0.126245	-0.319411	-0.322206	-0.318986	-0.181293
BnaC09g51690D	black	-0.0137325	-0.201707	0.145275	-0.0919749	0.287585	-0.289624	-0.0779888	-0.0438297	0.303816	0.309969	0.522271	-0.151483	-0.0800528	0.343794	-0.191518	-0.298279	-0.283936	-0.134449	-0.283071	-0.11938	-0.459734	-0.175762	-0.185665	-0.0201962	-0.0401468	-0.0121885	0.475287	0.204174	0.115532	-0.00873152	0.132674	0.291383	0.129564	0.582098	0.430417	0.687269	0.442912	0.381009	0.52737	0.263749	0.400057	-0.00884376	-0.0884127	-0.0694379	0.206498	0.387291	0.0861239	0.181297
BnaC09g21180D	black	0.143793	0.0228916	0.326388	0.140311	0.386107	-0.0730655	0.00526319	0.00461881	0.389954	0.251316	0.450936	-0.154091	-0.0251293	0.130873	-0.0698888	-0.210199	-0.233231	-0.128502	-0.201449	-0.0818627	-0.275288	-0.191554	-0.108195	-0.0919041	-0.0678988	-0.111961	0.102553	-0.0651118	-0.103461	0.110237	0.0951301	0.273123	0.0314121	0.900813	0.301666	0.518905	0.196662	0.09346	0.520425	-0.137078	-0.0379814	-0.00948816	0.111513	-0.0598824	0.167373	-0.0094846	0.00491463	-0.0120869
BnaA03g40120D	black	-0.101507	-0.16235	0.0363852	-0.0815115	0.134155	-0.177961	-0.0685944	-0.0562032	0.155017	0.0737711	0.307329	-0.103084	-0.0646068	0.0748742	-0.108817	-0.115715	-0.122592	-0.0554082	-0.10639	-0.0152481	-0.289389	-0.1652	-0.138499	-0.00373645	-0.106953	-0.108426	0.0864943	0.0288499	-0.0565675	-0.00132703	0.0438771	0.0793343	0.0628801	0.973792	0.200247	0.421207	0.048157	0.0045155	0.3379	-0.114647	-0.00172694	-0.0110952	-0.0796945	0.0197974	0.156245	0.0322103	-0.0228479	-0.028143
BnaA09g41250D	black	-0.0519081	-0.160109	0.0910752	-0.0816801	0.219089	-0.222376	-0.088675	-0.0807911	0.222624	0.16824	0.372142	-0.129291	-0.0758912	0.186564	-0.135909	-0.161325	-0.165725	-0.0729598	-0.119825	-0.00669909	-0.336709	-0.15872	-0.163691	-0.0052594	-0.0922996	-0.0925423	0.252245	0.0449032	0.0463703	0.00882993	0.050955	0.166504	0.198658	0.938485	0.210822	0.541656	0.180825	0.149104	0.449206	-0.10339	0.0223237	-0.0112465	-0.0911923	0.0318606	0.176603	0.0709153	-0.0437744	-0.032962
BnaA02g12850D	black	-0.0658295	-0.0946068	0.0120484	-0.0705584	0.10105	-0.148946	-0.055957	-0.0613909	0.125952	0.0451821	0.255094	-0.09153	-0.0615158	0.0413504	-0.109528	-0.104951	-0.107457	-0.0275476	-0.0840179	-0.0242658	-0.206858	-0.0906742	-0.0584031	-0.00296042	-0.0490009	-0.0740424	0.0372911	0.0140436	-0.0656271	0.0293419	0.066412	0.0870435	-0.0166038	0.961075	0.157351	0.345181	0.0211002	0.0251658	0.313524	-0.0883871	-0.0329575	-0.0118526	-0.0700488	-0.0370998	0.0741347	-0.0280475	-0.0400673	-0.0453484
BnaA07g24600D	black	0.0698428	0.0955325	-0.256004	-0.191621	-0.0249666	-0.277328	-0.0790417	-0.214605	0.016274	0.00487019	0.157744	-0.12996	-0.210773	0.0793468	-0.231756	-0.236211	-0.178173	0.258786	-0.0454722	-0.0670679	-0.0249302	0.290262	0.404929	0.0975713	0.20367	0.104769	0.247392	0.175272	0.175309	0.220734	0.403893	0.343232	-0.0747978	0.675676	0.137935	0.252657	0.0876945	0.414468	0.333379	-0.00680586	-0.113347	-0.0125162	-0.243432	-0.294722	-0.266953	0.0153246	-0.105524	0.0395257
BnaA04g11900D	black	-0.15746	-0.294221	0.050253	-0.171764	0.180821	-0.346454	-0.166366	-0.180923	0.158927	0.0420291	0.403139	-0.184802	-0.162967	0.126473	-0.151094	-0.185118	-0.207286	-0.0707349	-0.216975	-0.0780056	-0.507062	-0.245581	-0.179707	0.0272756	-0.160982	-0.148064	0.181331	0.201615	-0.0229181	0.0318454	0.117441	0.211795	0.142609	0.51259	0.182357	0.558048	0.612019	0.178826	0.254033	-0.159819	0.107037	-0.01253	-0.18743	0.0455541	0.263995	0.504824	-0.0760664	0.0216364
BnaC02g45580D	black	0.105989	-0.188951	-0.0825115	-0.425132	-0.242832	-0.262218	-0.31869	-0.297165	-0.00180179	-0.0742458	0.153545	-0.032658	0.159916	0.254446	-0.108049	-0.323305	-0.115703	0.0987039	0.0230642	0.0272964	-0.110748	0.142627	0.15922	-0.00903064	0.0475034	-0.0534342	0.0744545	0.046233	0.0280277	0.175745	0.147103	0.316949	-0.0120016	0.745687	0.245176	0.333435	0.19293	0.263983	0.326495	-0.0998679	-0.150974	-0.0125336	-0.120945	-0.136525	-0.11691	-0.0303273	-0.0881006	0.0160589
BnaA08g11950D	black	-0.0730267	-0.0830371	-0.0286413	-0.0975149	0.11151	-0.196291	-0.0694848	-0.112958	0.0579925	0.0509675	0.204018	-0.126155	-0.120022	0.0550376	-0.147631	-0.111324	-0.0990624	-0.0942697	-0.0552203	-0.0308625	-0.198582	-0.0115534	-0.0896437	0.0118075	0.0921156	0.0199831	0.101986	0.0192752	-0.0142458	-0.0581381	-0.0245052	0.0844033	0.109531	0.941384	0.203835	0.390867	0.0631141	0.165235	0.469382	-0.0574879	-0.0415457	-0.0126957	-0.147983	-0.0702354	0.0372176	-0.0508808	-0.0557254	-0.00530342
BnaC05g07900D	black	-0.0128987	0.0491763	-0.134463	-0.128655	-0.0282674	-0.186754	-0.0886331	-0.174807	-0.0872664	-0.0874703	0.0626044	-0.141032	-0.152296	-0.0565497	-0.127591	-0.132721	-0.107467	0.303914	0.191322	0.275184	-0.0337435	0.152105	0.118867	0.0694561	0.13185	0.044888	-0.0250971	-0.0653871	-0.0244705	0.0250902	0.094075	0.0687294	-0.088768	0.823251	0.0838838	0.180528	0.013912	0.179897	0.250282	-0.000154446	-0.0939026	-0.0127743	-0.183521	0.0383794	-0.16609	-0.109216	-0.0962077	-0.0181802
BnaA08g08510D	black	-0.0445964	-0.307969	0.189415	-0.16929	0.309919	-0.448705	-0.24678	-0.220917	0.2005	0.141645	0.499948	-0.283169	-0.195809	0.235337	-0.145053	-0.285884	-0.311298	-0.0520595	-0.127839	0.101514	-0.640451	-0.298801	-0.346745	-0.0826697	-0.215212	-0.211611	0.349865	0.118463	0.0785505	-0.0244068	0.024847	0.33625	0.495747	0.582287	0.437264	0.788225	0.623523	0.266665	0.484775	-0.188189	0.0976823	-0.0127858	-0.193173	0.211445	0.349878	0.376634	-0.062544	0.0359568
BnaA03g19440D	black	-0.106199	-0.301185	0.179507	-0.0694805	0.353816	-0.384555	-0.106853	-0.0601795	0.279216	0.20707	0.584902	-0.230717	-0.222678	0.170914	-0.153766	-0.233809	-0.314375	-0.248238	-0.43726	-0.195382	-0.647231	-0.314844	-0.337678	0.104455	-0.127747	-0.0768581	0.283183	0.227228	0.104687	-0.0274534	0.0623321	0.292795	0.551747	0.550495	0.558735	0.819494	0.539204	0.239442	0.532834	-0.180547	0.14363	-0.0129595	-0.179593	-0.011732	0.393724	0.342106	0.162188	0.300262
BnaA07g16270D	black	-0.105654	-0.214158	0.0799223	-0.0885584	0.183753	-0.207942	-0.076946	-0.058956	0.206822	0.121592	0.379294	-0.117822	-0.0712611	0.124626	-0.120819	-0.132539	-0.145695	-0.0847857	-0.140084	-0.0196665	-0.366084	-0.219506	-0.197458	-0.00728349	-0.146713	-0.139718	0.123871	0.0330063	-0.0503678	-0.00617627	0.0408349	0.127401	0.0922444	0.976552	0.328298	0.533513	0.155082	0.0440905	0.387436	-0.147298	0.0173399	-0.0131745	-0.0911846	0.0462761	0.222911	0.0943525	0.0056504	0.0216056
BnaC08g33280D	black	0.0442703	-0.0521677	-0.0258876	-0.127319	0.178997	-0.248329	-0.0174716	-0.108028	0.201307	0.163727	0.301064	-0.13696	-0.164969	0.150935	-0.21829	-0.214818	-0.206004	0.0440969	0.00207736	0.043084	-0.193416	0.0361471	0.0371658	-0.0631246	0.0106389	-0.0269455	0.142096	-0.00768848	0.135001	0.154143	0.154335	0.339649	0.11108	0.943721	0.501042	0.578608	0.252233	0.300891	0.5263	-0.135975	-0.104223	-0.0134209	-0.189463	-0.0650913	0.012134	-0.0758698	-0.011255	0.0700199
BnaA05g00190D	black	-0.091347	-0.12052	-0.0231193	-0.0784385	0.186269	-0.247887	0.0339891	0.157785	0.240434	0.175421	0.383743	-0.141503	-0.18834	0.0772977	-0.193478	-0.175347	-0.21003	-0.0325517	-0.0605566	0.0291216	-0.293397	-0.0729838	-0.0829871	0.0170533	-0.0235368	0.162182	0.113504	-0.00880659	0.0306463	0.0498171	0.100714	0.191075	0.136587	0.92271	0.313212	0.56613	0.176456	0.161371	0.41105	-0.0811573	0.074716	-0.0140837	-0.194815	-0.0122945	0.103661	-0.004115	0.221758	0.112181
BnaC01g00890D	black	-0.358735	-0.428896	0.0257123	-0.10855	0.0949178	-0.255328	-0.136806	0.0940109	0.156064	0.014366	0.387843	-0.159612	-0.0693626	0.014746	0.0305708	0.0160868	-0.0378628	-0.115421	-0.215104	-0.00883189	-0.584065	-0.485541	-0.402579	0.00076925	-0.324029	-0.130445	0.210057	0.306566	-0.186625	-0.102596	-0.0146224	-0.15858	0.0656287	0.759373	0.117838	0.397215	-0.0306207	-0.28363	0.0786247	-0.245015	0.125937	-0.0141854	-0.0984538	0.234876	0.41844	0.240356	0.0874042	-0.0813676
BnaC09g33830D	black	-0.109313	-0.188246	0.035467	-0.103704	0.144797	-0.210222	-0.0843618	-0.0759726	0.161591	0.0956259	0.34612	-0.118655	-0.0743427	0.11746	-0.108107	-0.137802	-0.142187	-0.0595992	-0.128425	-0.0281361	-0.327317	-0.168873	-0.146122	0.0121374	-0.0996909	-0.105733	0.161434	0.0614631	-0.0426878	-0.0082653	0.0582658	0.105628	0.0527096	0.973136	0.205711	0.466655	0.12679	0.0746811	0.362404	-0.126617	0.00633039	-0.0144835	-0.104048	0.00986946	0.165495	0.0632447	-0.0340398	-0.0287524
BnaA07g31070D	black	-0.0366952	-0.0114605	-0.200032	-0.129762	0.0294509	-0.241875	-0.0156311	-0.0666553	0.159875	0.00474786	0.217679	-0.147533	-0.198269	-0.0190086	-0.112246	-0.104329	-0.172495	0.594946	0.239443	0.415736	-0.154115	0.0202262	0.278256	-0.0993174	-0.111534	-0.059962	0.113761	0.139272	0.084516	0.383922	0.482529	0.25072	0.0578581	0.699105	0.140871	0.264851	0.0191879	0.0563911	0.172642	-0.180273	-0.128487	-0.014672	-0.193953	0.175458	-0.100088	-0.0562977	-0.0714537	-0.0876141
BnaA02g16140D	black	0.0626109	-0.244561	0.0596513	-0.243239	-0.103318	0.0232196	-0.126101	-0.070165	0.324083	0.137586	0.239587	0.403895	0.341135	0.43136	-0.154685	-0.185322	0.0410757	0.0608395	-0.217424	-0.180538	-0.0714647	-0.162251	0.153911	-0.0690069	-0.157187	-0.170138	-0.0268636	-0.00965392	-0.0261782	0.2922	0.335803	0.339768	0.106508	0.544467	0.256257	0.298609	0.142065	-0.0593674	0.254201	0.0280474	0.00515884	-0.0150616	0.127245	-0.141679	0.055874	-0.0842626	-0.0679652	-0.0962063
BnaC08g28000D	black	0.0356685	0.0166992	-0.0544137	-0.0475807	0.19681	-0.163155	0.144023	0.0379675	0.199452	0.235847	0.336896	-0.110129	-0.195037	0.134862	-0.31815	-0.258653	-0.243123	-0.0865285	-0.155328	-0.148782	-0.0938601	0.135763	0.103828	0.141293	0.0701622	0.107715	0.125602	-0.0500024	0.0595817	0.142143	0.138651	0.326329	0.115517	0.81765	0.443188	0.533811	0.255794	0.407057	0.458914	-0.113527	-0.104773	-0.0163727	-0.20317	-0.261292	-0.0510734	-0.10134	0.115039	0.15508
BnaC06g33620D	black	-0.28377	-0.247169	-0.166781	-0.184198	-0.0718586	-0.269279	-0.162601	-0.183227	-0.160025	-0.162462	0.151438	-0.119481	-0.166443	-0.0651547	-0.199529	-0.157054	-0.13811	-0.111242	-0.161643	-0.128861	-0.323123	-0.117331	-0.127407	0.231549	-0.0870975	-0.102221	0.14861	0.38338	-0.118982	-0.0797824	-0.0374303	-0.107228	-0.00252621	0.704739	0.0495065	0.191107	-0.0204606	-0.0267511	0.0896658	-0.133301	-0.0519159	-0.0164192	-0.222407	-0.0420908	0.104009	0.060348	-0.122198	-0.0914975
BnaA05g32060D	black	-0.108785	-0.357825	0.0358825	-0.238473	0.177066	-0.422207	-0.19634	-0.142789	0.205315	0.149918	0.487769	-0.200165	-0.155856	0.239522	-0.172021	-0.274634	-0.240531	-0.0663432	-0.209335	-0.00480285	-0.573353	-0.254686	-0.232911	-0.0514997	-0.184473	-0.156848	0.326626	0.122937	0.115019	0.102886	0.123219	0.309051	0.621369	0.731716	0.55064	0.779968	0.31048	0.202726	0.562114	-0.231586	0.0484685	-0.0165144	-0.241009	0.074539	0.302949	0.211563	0.104011	0.23653
BnaC04g41970D	black	-0.374687	-0.282375	-0.24727	-0.218079	-0.128415	-0.368402	-0.178009	0.15767	-0.114823	-0.168725	0.254746	-0.192795	-0.243631	-0.144271	-0.148459	-0.158037	-0.198763	-0.0202241	0.0578206	0.0818607	-0.419359	-0.164469	-0.131954	0.112795	-0.0859132	0.220561	0.0532295	0.148447	-0.10794	0.056639	0.0163299	-0.160717	0.0364576	0.529155	-0.00406328	0.192349	-0.0802042	-0.1075	0.0206348	0.0521824	0.272017	-0.0167351	-0.309522	0.116188	0.103642	0.132248	0.193716	-0.0748078
BnaC05g43590D	black	-0.108743	-0.258388	-0.0704717	-0.272836	0.152891	-0.453546	-0.203029	-0.298113	0.0651487	0.100236	0.340596	-0.209824	-0.236569	0.245468	-0.279763	-0.327012	-0.288654	-0.0847571	-0.189881	-0.0908949	-0.457691	-0.0643287	-0.125048	0.0516868	-0.00573906	-0.0703994	0.475229	0.370682	0.0771895	0.0192673	0.0747051	0.305426	0.263572	0.817359	0.472041	0.679784	0.468766	0.428241	0.562769	-0.111874	-0.0103188	-0.0172345	-0.307691	-0.0870388	0.11472	0.129221	-0.173122	-0.0321453
BnaA05g12290D	black	-0.348341	-0.426537	-0.0185601	-0.15589	0.0529878	-0.269175	-0.125859	-0.0333726	0.106757	-0.0176511	0.45578	-0.164325	-0.060153	0.0375186	-0.053746	-0.146702	-0.189725	-0.0779097	-0.248745	-0.11268	-0.5738	-0.432026	-0.269653	0.0609056	-0.281487	-0.20575	0.159878	0.207039	-0.171459	-0.0256716	0.104112	-0.0863089	0.00549424	0.765107	0.0896188	0.363834	0.0459771	-0.188192	0.0970119	-0.205216	0.135803	-0.0175664	-0.113785	0.119166	0.351729	0.345245	-0.0334208	-0.108471
BnaA06g35460D	black	-0.00534881	-0.122851	0.152225	0.0149807	0.153735	0.0174917	2.51559e-05	-0.00895976	0.344953	0.151924	0.358816	0.0297018	0.112783	0.14591	-0.0329896	-0.0234742	0.00510175	0.120687	-0.120591	-0.0340231	-0.190734	-0.243148	-0.0209876	-0.0372648	-0.232444	-0.254433	-0.0133063	-0.058697	-0.128187	0.101124	0.295408	0.159932	0.000461717	0.847392	0.21799	0.335642	0.00327976	-0.120011	0.224815	-0.205651	-0.0979352	-0.0176878	0.106614	0.0122636	0.1561	0.00762137	-0.0508156	-0.0784072
BnaA01g15540D	black	-0.122708	-0.18327	0.0456604	-0.0748347	0.123605	-0.165111	-0.0675354	-0.0175524	0.161645	0.0663556	0.313855	-0.0916833	-0.0480204	0.0610469	-0.0932731	-0.103364	-0.114618	-0.067316	-0.115421	-0.0168396	-0.304825	-0.200562	-0.16521	-0.00162975	-0.130453	-0.0962973	0.0554114	0.0234711	-0.0809758	-0.0130556	0.0296811	0.0444866	0.0276322	0.962764	0.1876	0.401008	0.0260457	-0.0495105	0.29495	-0.125166	0.0147698	-0.0179215	-0.0707779	0.0376372	0.173916	0.0518304	0.00206465	-0.0398669
BnaA06g24490D	black	-0.00996124	-0.01278	-0.0461268	-0.0911628	0.0596941	-0.153595	-0.0568181	-0.0676555	0.0914585	0.0313619	0.211074	-0.0929827	-0.0814152	0.0326553	-0.12371	-0.115989	-0.104258	0.0204108	-0.0359106	-0.000713405	-0.105911	0.0496379	0.0624415	0.0682896	0.0436484	0.0318856	0.0230033	-0.00675571	-0.0230831	0.064722	0.091639	0.129253	-0.0498467	0.952032	0.155005	0.310337	0.0254728	0.125745	0.339976	-0.0598648	-0.066191	-0.0179892	-0.113784	-0.104483	-0.0471077	-0.0928408	-0.0358248	-0.0369598
BnaC04g03730D	black	0.0066458	-0.0406185	0.181542	0.0413556	0.0775147	0.0357467	-0.0601445	-0.0288251	0.0610427	0.0312841	0.0966181	0.0621789	0.0742884	0.0173061	0.0546067	-0.0200969	-0.0038029	-0.00931966	0.0657226	0.22419	-0.0819198	-0.110093	-0.22796	-0.0673015	-0.114922	-0.178906	-0.149639	-0.196261	-0.103833	-0.194257	-0.161229	-0.0531181	-0.0292502	0.711385	0.109121	0.199147	-0.101799	-0.13193	0.186957	-0.0540378	-0.0451607	-0.0180072	0.0637056	0.172568	0.12065	-0.0555417	0.103261	0.181034
BnaC02g33440D	black	0.0560997	0.0436345	-0.0220865	0.0893329	0.0709882	0.207764	0.267411	0.124581	0.4437	0.224123	0.23297	0.242477	0.16898	0.146877	0.103373	0.169368	0.120525	0.43515	-0.0302132	-0.000572142	0.0884232	-0.104271	0.371553	-0.196952	-0.180635	-0.232082	-0.037351	-0.00495639	-0.0997762	0.362579	0.653194	0.246057	-0.184777	0.43823	-0.0104845	0.0236802	-0.0969768	-0.146456	-0.0378038	-0.13156	-0.16001	-0.0188177	0.188583	-0.0890513	-0.0822171	-0.121304	-0.0747121	-0.129245
BnaC06g36320D	black	-0.0796054	-0.21571	0.118629	-0.0891905	0.222052	-0.221077	-0.0782984	-0.066756	0.247718	0.171193	0.405432	-0.127812	-0.072872	0.186118	-0.12543	-0.14413	-0.159066	-0.0785449	-0.126358	0.00162279	-0.384052	-0.215127	-0.20456	-0.024961	-0.141434	-0.141137	0.202788	0.0469896	-0.0561427	-0.00737429	0.0448953	0.19242	0.0856143	0.95607	0.274853	0.599595	0.333053	0.148897	0.418827	-0.153475	0.00232819	-0.0190447	-0.0979606	0.0466502	0.217497	0.0786193	0.0182636	0.0469526
BnaA09g49790D	black	-0.179315	-0.255707	-0.0225468	-0.106043	0.184771	-0.269957	-0.0448821	-0.102612	0.218499	0.190702	0.370719	-0.136521	-0.130402	0.238814	-0.165563	-0.175921	-0.206587	0.052677	-0.154396	-0.0573531	-0.450778	-0.255116	-0.115008	-0.0840509	-0.157491	-0.195349	0.590143	0.461494	-0.0364326	0.0387396	0.239112	0.153361	0.0275765	0.70642	0.120957	0.467127	0.192611	0.171057	0.265303	-0.219477	-0.0493374	-0.0190451	-0.142904	0.0266077	0.193354	0.147118	-0.0978666	-0.066339
BnaC02g31140D	black	-0.0190522	-0.0275043	-0.031864	-0.0857389	0.0756387	-0.156302	-0.0563939	-0.0974903	0.0665986	0.0448344	0.184477	-0.103982	-0.0887706	0.0541769	-0.131731	-0.131001	-0.117953	-0.013251	-0.0249416	-0.0138668	-0.124621	0.0272251	0.00800185	0.0122239	0.075963	0.0114049	0.0827236	0.0013205	-0.0472345	0.0166686	0.0373229	0.113636	-0.0529178	0.947521	0.146132	0.314378	0.0369441	0.151894	0.376762	-0.0741901	-0.0985391	-0.0194588	-0.112995	-0.0975548	-0.0364002	-0.127631	-0.0701419	-0.0572987
BnaC08g19530D	black	-0.106088	-0.183614	-0.0347319	-0.057268	0.191991	-0.286127	0.0103163	0.147455	0.385957	0.171348	0.613748	-0.19414	-0.170077	0.0749178	-0.0938323	-0.110594	-0.220353	0.175121	-0.252854	-0.0896911	-0.466388	-0.244864	0.0926031	-0.00449094	-0.209993	-0.038005	0.188359	0.150195	0.0204586	0.309951	0.530848	0.304689	0.114641	0.681012	0.324213	0.520506	0.13528	0.0298777	0.236491	-0.23982	0.0932676	-0.0196727	-0.126456	-0.0484144	0.179262	0.237846	0.189455	0.109417
BnaC02g23160D	black	-0.32036	-0.421858	0.0317949	-0.155828	0.0831156	-0.409932	-0.204508	0.137499	0.0701273	0.0142279	0.569569	-0.247945	-0.163441	0.0178641	-0.104101	-0.258955	-0.310006	-0.198756	-0.348609	-0.100645	-0.702211	-0.375534	-0.41128	0.17984	-0.105976	0.123803	0.14314	0.104832	-0.0322133	-0.186763	-0.0376243	-0.0838644	0.216028	0.621883	0.28444	0.543114	0.0734784	-0.0517793	0.240602	-0.0993227	0.356461	-0.0197982	-0.220937	0.108074	0.402919	0.52769	0.358088	0.2883
BnaC05g22080D	black	-0.149512	-0.248219	0.0406551	-0.131342	0.133623	-0.284584	-0.138265	-0.0773473	0.115556	0.052756	0.359879	-0.158054	-0.126411	0.0684799	-0.125878	-0.169445	-0.17299	-0.0766569	-0.104975	0.0575383	-0.426798	-0.214655	-0.249287	-0.000595598	-0.149927	-0.12827	0.122004	0.0264457	-0.00020916	-0.0524987	-0.00618501	0.0763524	0.307906	0.927939	0.231045	0.542641	0.0960763	0.0241588	0.387367	-0.143274	0.0537968	-0.0209506	-0.170873	0.10702	0.236871	0.170255	0.11368	0.195925
BnaA02g11980D	black	0.0133907	-0.203577	0.183367	-0.0550729	0.299984	-0.196949	-0.049813	-0.0224975	0.399355	0.294913	0.535443	-0.113811	-0.0238756	0.286705	-0.0896663	-0.122208	-0.171423	-0.050077	-0.218065	-0.0487733	-0.405523	-0.25258	-0.165187	-0.0308577	-0.194621	-0.163799	0.26906	0.0365671	0.0194634	0.0917693	0.18076	0.320658	0.293248	0.871897	0.601955	0.703259	0.24064	0.151988	0.531338	-0.157338	0.033173	-0.0209702	-0.0322064	0.0171636	0.254724	0.0894413	0.0196885	0.0296168
BnaC07g49000D	black	0.0458565	-0.0967744	0.0416697	-0.0634316	0.22164	-0.172931	0.0446575	-0.00568934	0.425808	0.246399	0.456569	-0.0657826	-0.0862486	0.202006	-0.163248	-0.151353	-0.159072	0.129732	-0.125526	-0.034154	-0.248435	-0.120721	0.148756	-0.0828451	-0.15718	-0.13815	0.137287	0.0157081	0.0402754	0.458304	0.410137	0.43023	0.116514	0.859198	0.44666	0.605793	0.308836	0.189938	0.452962	-0.215703	-0.105929	-0.0217631	-0.0841968	-0.0948655	0.0770493	-0.026653	0.0863169	0.140983
BnaA03g41530D	black	-0.239009	-0.319899	0.0123348	-0.117739	0.114701	-0.27061	-0.0990965	0.120221	0.187057	0.0943779	0.407501	-0.139898	-0.104712	0.0882208	-0.111531	-0.14688	-0.174828	-0.0865709	-0.185308	-0.012752	-0.488032	-0.319091	-0.273067	0.0155481	-0.196202	0.0121363	0.229615	0.234154	-0.095228	-0.0361325	0.0420116	0.0135685	0.144926	0.837511	0.203516	0.485733	0.049872	-0.0833471	0.248934	-0.178159	0.09395	-0.0220065	-0.137328	0.114618	0.280778	0.112507	0.137799	-0.0348729
BnaA05g25310D	black	-0.0655366	-0.124451	-0.00322689	-0.109247	0.0989509	-0.213692	-0.0875218	-0.0512855	0.138026	0.0485742	0.299505	-0.116839	-0.097493	0.0467887	-0.125912	-0.14363	-0.133803	-0.00127883	-0.0763881	0.017808	-0.259928	-0.0905194	-0.0697598	-0.00491532	-0.0731333	-0.0532729	0.0416587	-0.00161668	0.00737151	0.0500679	0.0916552	0.128947	0.183544	0.96291	0.18628	0.437251	0.0471519	0.0440649	0.364953	-0.119863	-0.018673	-0.0220993	-0.133844	-0.00950833	0.0892958	0.0122738	0.0531071	0.0781581
BnaC04g42890D	black	0.184185	0.0873785	-0.0698584	-0.0624848	0.065276	-0.127396	0.0172863	-0.0262368	0.350066	0.156007	0.356408	-0.0386755	-0.046265	0.159691	-0.105826	-0.152416	-0.123363	0.486248	-0.0772639	-0.0288217	-0.0623546	0.0818546	0.485967	-0.0674202	-0.0169366	-0.0464187	0.158059	0.0871447	0.107002	0.461098	0.741021	0.521999	-0.0978985	0.528647	0.186906	0.286237	0.153905	0.230162	0.222369	-0.146322	-0.148555	-0.0224641	-0.0270999	-0.22973	-0.184991	-0.0977866	0.0270843	0.0698014
BnaA03g52110D	black	0.085829	-0.0280899	-0.0855248	-0.201073	0.113331	-0.327006	-0.087049	0.0863317	0.221187	0.218879	0.362669	-0.140331	-0.16695	0.247432	-0.172227	-0.236778	-0.159606	-0.0413562	-0.135693	-0.0509271	-0.156039	0.182812	0.113821	0.170266	0.0427332	0.286482	0.337719	0.0140012	0.380917	0.188201	0.156411	0.369177	0.209377	0.711203	0.287797	0.597618	0.243319	0.447476	0.423972	-0.0930821	0.0291955	-0.0225102	-0.275345	-0.179013	-0.0316712	0.0393598	0.230865	0.155352
BnaA05g23850D	black	0.143248	-0.0191012	0.00489834	-0.189664	0.0813882	-0.253967	-0.149187	-0.130967	0.127598	0.0884854	0.293104	-0.0623882	-0.0838478	0.168333	-0.18637	-0.265842	-0.151816	-0.00934871	-0.0994101	-0.0379793	-0.122998	0.137965	0.0464537	0.101798	0.0350715	0.0445507	0.00673405	-0.140046	0.369636	0.0564516	0.117584	0.331543	0.17867	0.833455	0.408599	0.535666	0.194943	0.289658	0.443499	-0.0581329	-0.0114524	-0.0227909	-0.184418	-0.138164	-0.00274015	0.136281	0.0895621	0.221165
BnaC09g07030D	black	0.0256616	0.0358384	-0.0481747	-0.0728248	0.0694502	-0.132105	-0.0201181	-0.0608001	0.0832069	0.0498947	0.186252	-0.0897713	-0.091787	0.0292463	-0.142704	-0.123871	-0.103116	0.0138116	-0.0417181	-0.0265145	-0.0488907	0.11456	0.0863386	0.109777	0.105177	0.0835304	-0.00120174	-0.0319681	0.0205727	0.029749	0.0851418	0.154088	-0.0465879	0.933583	0.158544	0.3058	0.0587245	0.183959	0.358836	-0.048425	-0.0927606	-0.0228471	-0.121847	-0.160432	-0.0951242	-0.135367	-0.0276868	-0.0137248
BnaA08g07260D	black	-0.134146	-0.19717	0.0226544	-0.0984844	0.129335	-0.210737	-0.0851278	-0.0648469	0.136401	0.0737082	0.33356	-0.120009	-0.0860888	0.0868019	-0.119465	-0.134449	-0.140891	-0.0680151	-0.12169	-0.0211403	-0.339248	-0.189207	-0.166905	0.000879363	-0.120939	-0.11872	0.138982	0.06457	-0.0588136	-0.0155347	0.0369885	0.0656688	0.0935108	0.975315	0.187455	0.443803	0.0634541	0.020633	0.338984	-0.135775	0.000161964	-0.023541	-0.117578	0.0249084	0.169019	0.0713705	-0.0133847	-0.0109368
BnaA09g33670D	black	-0.149011	-0.2539	0.0638747	-0.0954653	0.188407	-0.214835	-0.0758019	-0.0561221	0.206122	0.16347	0.382475	-0.10062	-0.0647411	0.193858	-0.110461	-0.129785	-0.132696	-0.0924823	-0.157127	-0.0304449	-0.401958	-0.262909	-0.23014	-0.0244165	-0.174552	-0.162674	0.296962	0.0949659	-0.0479334	-0.0182723	0.0393914	0.0866153	0.23385	0.930814	0.181406	0.524033	0.100959	0.0517015	0.386175	-0.171678	0.00361924	-0.0235759	-0.104019	0.0633306	0.240093	0.0969431	-0.0204378	-0.0215416
BnaC07g46710D	black	-0.0965589	-0.275648	0.139004	-0.0719901	0.278762	-0.240964	-0.0592177	0.0340931	0.325417	0.28272	0.510026	-0.123776	-0.0757269	0.273194	-0.125597	-0.149246	-0.188295	-0.111721	-0.185859	-0.013113	-0.475369	-0.298854	-0.28213	-0.018584	-0.195242	-0.100175	0.336602	0.0875307	-0.0167286	-0.0059476	0.0555839	0.197312	0.208689	0.85772	0.605375	0.694301	0.193826	0.130855	0.478292	-0.198579	0.0509615	-0.0239988	-0.105277	0.0913527	0.306092	0.127461	0.0710148	0.0191345
BnaC02g10010D	black	0.0635324	-0.0321837	0.0259538	-0.0750677	0.0525636	-0.00551334	0.0265642	-0.0488574	0.153252	0.150993	0.172586	0.0877335	0.0669933	0.188814	-0.104985	-0.110758	-0.0100268	0.0112666	0.0212058	0.0425119	-0.00260149	0.0502363	0.0132027	0.0364177	-0.0509603	-0.0920015	0.0115436	-0.0579434	-0.042991	-0.0376066	0.0643844	0.181657	-0.0938298	0.818167	0.333936	0.311463	0.0533301	0.131145	0.262669	-0.203012	-0.224346	-0.0252955	-0.0332357	-0.0600256	-0.0213382	-0.18401	-0.0210114	0.0149994
BnaA02g13640D	black	-0.0978982	-0.147575	0.0350354	-0.0698182	0.115463	-0.154253	-0.0616857	-0.0451014	0.139397	0.0595047	0.287307	-0.0934047	-0.0541663	0.0543963	-0.0943019	-0.10018	-0.107792	-0.0549864	-0.0980411	-0.0158471	-0.263876	-0.162337	-0.131538	-0.0123494	-0.105222	-0.104814	0.0484928	0.0158151	-0.0686223	-0.00324265	0.0323355	0.0556236	0.0179724	0.966724	0.168281	0.377622	0.0294623	-0.022909	0.305849	-0.105251	-0.00915243	-0.0254124	-0.0770617	0.00900634	0.128384	0.0169469	-0.0225048	-0.039508
BnaA03g58060D	black	-0.0531627	-0.203708	0.13234	-0.0908741	0.247931	-0.229992	-0.0781195	-0.0842369	0.260488	0.196208	0.421931	-0.134826	-0.0839393	0.216831	-0.134314	-0.153217	-0.170848	-0.0688876	-0.114253	0.0177006	-0.383687	-0.199318	-0.198712	-0.0225208	-0.129995	-0.135692	0.23144	0.0512725	-0.0388742	-0.00503708	0.050871	0.242719	0.116714	0.942415	0.32468	0.636922	0.406741	0.205711	0.462642	-0.148987	-0.00436431	-0.0260093	-0.106971	0.0449096	0.20316	0.0660756	-0.0145968	0.0151387
BnaC03g10700D	black	0.00904431	-0.150169	0.227518	-0.0668025	-0.0442863	0.0393531	-0.183408	-0.0913871	0.0450185	-0.0561011	0.127776	-0.0526054	0.265875	0.0442405	0.232321	0.0149203	0.00462812	-0.115618	0.0287723	0.0478677	-0.127874	-0.205303	-0.234607	-0.0938103	-0.128665	-0.184157	-0.120554	-0.133841	-0.197658	-0.171709	-0.154596	-0.112413	-0.0952743	0.615439	-0.00201886	0.0838521	-0.0977937	-0.217662	0.159202	0.266659	0.218795	-0.0262945	0.190469	0.0986856	0.106128	0.0169095	-0.096679	-0.145023
BnaC09g20770D	black	-0.0261146	0.0144443	0.0941091	0.0839497	0.20897	-0.0714093	0.00174798	-0.0159233	0.142557	0.0765324	0.26374	-0.124693	-0.101313	-0.0317296	-0.0972333	-0.0559766	-0.130989	-0.0615875	-0.0854827	-0.0293869	-0.178466	-0.101421	-0.0893311	-0.00627159	-0.0203142	-0.0649565	0.000990315	-0.0165011	-0.105527	-0.0380953	0.0267937	0.0527875	-0.0579578	0.899767	0.122662	0.284965	-0.00793343	0.00147531	0.334887	-0.0671049	-0.0279339	-0.0264923	-0.0195888	-0.050985	0.0622989	-0.0510072	-0.0490842	-0.0670658
BnaC07g40890D	black	-0.244667	-0.300093	-0.099403	-0.205931	0.0682028	-0.398875	-0.178166	-0.0388099	0.0436943	-0.0342295	0.387283	-0.213356	-0.231711	-0.00525088	-0.1669	-0.198595	-0.225633	-0.0424374	-0.17848	-0.0205083	-0.502955	-0.216571	-0.197719	0.0738503	-0.130067	-0.00162606	0.107284	0.0759797	0.0540291	-0.000712758	0.0715147	0.0674108	0.443189	0.846872	0.198324	0.515147	0.0654104	-0.015117	0.333711	-0.165319	0.0995666	-0.0267337	-0.281385	0.0620448	0.219213	0.196707	0.10117	0.0787901
BnaA08g31740D	black	-0.0963778	-0.120428	-0.0721795	-0.157968	0.0600711	-0.247873	-0.120719	-0.174825	-0.0313851	-0.0191178	0.187176	-0.127734	-0.172139	0.0209484	-0.230152	-0.22055	-0.173295	-0.070283	-0.0365589	-0.00540835	-0.223121	-0.0121277	-0.103256	0.00550629	0.0361055	-0.0342606	0.0179759	-0.0501297	0.0435419	-0.0263366	-0.0283047	0.101354	0.356785	0.876072	0.254624	0.421478	0.07167	0.142405	0.482805	0.00906958	0.00915594	-0.0268692	-0.224668	-0.0557999	0.0288236	-0.0114439	-0.0271081	0.0886097
BnaA05g04030D	black	-0.135481	-0.19397	0.0274523	-0.0829745	0.133541	-0.187229	-0.0695481	-0.0573011	0.153813	0.0863378	0.319094	-0.10839	-0.0689277	0.0953316	-0.106333	-0.116754	-0.129023	-0.0536153	-0.114499	-0.0156723	-0.328793	-0.206434	-0.162556	-0.0219627	-0.141086	-0.139095	0.17426	0.115786	-0.0792168	-0.00467879	0.0447026	0.048874	0.0220229	0.956015	0.162624	0.411939	0.048461	-0.00122623	0.300878	-0.135111	-0.00902907	-0.0268713	-0.0956281	0.0357745	0.162782	0.0554611	-0.0365083	-0.0489895
BnaC02g03310D	black	-0.0169975	-0.0233047	0.0192148	-0.0289624	0.151195	-0.138472	-0.0128474	-0.0668674	0.127616	0.0771304	0.249286	-0.118636	-0.104665	0.029045	-0.123403	-0.115191	-0.134856	-0.0372706	-0.068529	-0.0231177	-0.161502	-0.0356241	-0.0326992	0.0165993	-0.025984	-0.0564351	0.0379136	-0.00398413	-0.0146597	0.021482	0.0508047	0.120287	0.0111518	0.96882	0.189889	0.359606	0.0490509	0.0780986	0.353401	-0.0910691	-0.0668781	-0.0270678	-0.0934441	-0.070927	0.0276996	-0.0567474	-0.0643441	-0.0536671
BnaA01g33760D	black	-0.2264	-0.250923	-0.0481139	-0.129611	-0.12296	-0.192147	-0.160257	0.0585228	-0.0840693	-0.138777	0.255282	-0.0885009	-0.0338757	-0.098241	0.00539583	-0.101517	-0.0387469	-0.140533	-0.256243	-0.153375	-0.332233	-0.196612	-0.146036	0.12614	-0.0489619	0.0414292	-0.110395	-0.0286507	-0.187647	-0.0432406	-0.0225336	-0.116623	-0.101137	0.537776	0.0212141	0.143434	-0.0983032	-0.159552	0.107759	0.301876	0.391117	-0.0278734	-0.0706456	-0.0839744	0.103067	0.117403	0.255028	0.230979
BnaA09g29550D	black	0.240072	0.0620231	0.0748458	-0.0476724	0.0618463	-0.0243832	-0.0194766	0.00895473	0.423233	0.209472	0.396056	-0.0177102	0.162428	0.251541	-0.012557	-0.0841986	-0.0366268	0.40576	-0.0809532	-0.0163613	-0.0463159	0.0295602	0.363751	-0.105551	-0.0553817	-0.0763587	0.15429	0.0488779	0.0434625	0.298897	0.66565	0.450378	-0.0809044	0.552861	0.153788	0.268255	0.0721507	0.162139	0.234841	0.0161264	-0.0119471	-0.0292272	0.124156	-0.191259	-0.144034	0.0160295	0.012393	0.0106678
BnaC03g19670D	black	-0.0738372	-0.110621	0.00589017	-0.0895033	0.0895001	-0.170112	-0.0749052	-0.0680382	0.0934206	0.0420285	0.248405	-0.10132	-0.0751186	0.0464948	-0.115068	-0.118543	-0.11389	-0.041561	-0.0632713	0.00353483	-0.220939	-0.0863405	-0.096945	0.00188602	-0.0319009	-0.0480946	0.0402385	0.00276423	-0.0457203	-0.0122674	0.0156458	0.0733189	0.0379297	0.970065	0.182362	0.371285	0.0404719	0.0463244	0.351927	-0.0694701	-0.019819	-0.0299875	-0.112802	-0.0252587	0.0633337	-0.0299765	-0.0209493	-0.0165888
BnaC06g40600D	black	-0.0381696	-0.197213	0.134658	-0.0863801	0.0631303	-0.151507	-0.153068	-0.0850728	0.0783942	-0.00774689	0.261264	-0.117282	0.0411664	0.0452655	0.0613263	-0.0973539	-0.1387	0.192799	0.00479161	0.314605	-0.303118	-0.248381	-0.257546	0.0653644	-0.259714	-0.204704	-0.00217903	-0.0368088	0.187089	-0.0967476	-0.0293146	-0.00999033	0.123516	0.646575	0.103446	0.281975	-0.0390757	-0.215958	0.0616927	-0.20729	-0.0115988	-0.0300526	-0.0159961	0.3559	0.255598	0.154756	-0.0563943	-0.0839561
BnaA06g35090D	black	-0.204179	-0.299801	0.00162085	-0.156642	0.116221	-0.315384	-0.133503	0.0241287	0.157963	0.0597699	0.437857	-0.158496	-0.138879	0.0697001	-0.153598	-0.181137	-0.182415	-0.0911024	-0.181222	-0.022465	-0.482796	-0.259745	-0.236749	0.0360693	-0.166797	-0.0275081	0.110745	0.0757606	-0.0236269	-0.00824252	0.0522914	0.0775891	0.215389	0.95201	0.297001	0.56428	0.113081	-0.0114735	0.342592	-0.149998	0.11679	-0.0301173	-0.200441	0.0612509	0.25461	0.21072	0.141932	0.0902473
BnaC02g21760D	black	-0.121675	-0.173723	-0.0016789	-0.107383	0.113591	-0.200037	-0.0785218	-0.0165241	0.159226	0.0996639	0.315416	-0.0738875	-0.0714329	0.120886	-0.116886	-0.118363	-0.122463	-0.0494636	-0.110257	-0.0191523	-0.294112	-0.150596	-0.123791	0.0272612	-0.0969011	-0.0391487	0.171299	0.0807141	-0.0171709	0.0265526	0.0586681	0.0721389	0.120867	0.957217	0.169888	0.431385	0.0414391	0.0432956	0.34481	-0.0834075	0.0230376	-0.0302073	-0.125141	-0.00361652	0.118534	0.00576044	0.00264322	-0.0477834
BnaC03g08600D	black	-0.0962424	-0.150483	0.0460483	-0.0647548	0.121083	-0.147774	-0.0573622	-0.0371059	0.148479	0.0711909	0.299844	-0.0897524	-0.0476193	0.0644913	-0.0907279	-0.0956001	-0.105375	-0.058366	-0.0990299	-0.0127426	-0.26655	-0.169053	-0.140267	-0.0117296	-0.114559	-0.110607	0.0530186	0.0170072	-0.0669182	-0.0104252	0.0290536	0.0569254	0.0140632	0.968114	0.170364	0.386017	0.0451398	-0.0198704	0.30386	-0.11467	-0.012715	-0.0302884	-0.076438	0.0106459	0.134782	0.0219476	-0.0169144	-0.0373314
BnaC07g39220D	black	0.10239	-0.047762	0.0796787	-0.0464314	0.181937	-0.161179	-0.0152386	0.0167324	0.40638	0.222711	0.460099	-0.08494	-0.0464086	0.192005	-0.0856457	-0.111325	-0.117504	0.322053	-0.0857511	0.0602006	-0.239913	-0.0686514	0.142442	-0.0783759	-0.115875	-0.103449	0.172391	0.0451951	0.0372536	0.196296	0.520356	0.448023	0.0736133	0.814042	0.284468	0.542741	0.280674	0.214186	0.365459	-0.146454	-0.0730143	-0.0303497	-0.0353788	-0.074345	0.00855069	-0.0624325	0.172758	0.235067
BnaA10g28600D	black	0.0472257	0.15315	-0.0515986	0.155414	0.238473	-0.00697703	0.171247	0.109063	0.378325	0.189052	0.36111	-0.118005	-0.154025	-0.0162696	-0.110118	0.12245	-0.165969	0.157875	-0.141868	-0.10599	-0.0692656	-0.03895	0.364753	-0.175796	-0.0321744	-0.0730235	0.0176412	-0.0636374	-0.0367948	0.568033	0.502574	0.311694	0.0198643	0.361175	0.21418	0.208956	0.00941847	0.0624255	0.322507	0.0541211	0.0549789	-0.0304532	0.018707	-0.20925	-0.0923558	0.0587252	0.0779414	0.125759
BnaA03g57130D	black	-0.0720293	-0.0764789	-0.0512469	0.0234585	0.157712	-0.0584063	0.179609	0.150558	0.356494	0.17794	0.46781	-0.102042	-0.106575	0.0436568	-0.251029	-0.20139	-0.255541	0.187048	-0.147059	-0.0791106	-0.197413	-0.141941	0.203785	0.0169157	-0.229618	-0.101884	0.000488741	-0.0367416	0.0153389	0.378446	0.49297	0.281002	0.0678977	0.479	0.151416	0.328725	0.147346	0.00206996	0.126449	-0.220609	-0.0472883	-0.0306556	-0.0743368	-0.0860425	0.0696024	0.104382	0.135316	0.0642059
BnaC03g23170D	black	-0.1586	-0.185814	0.0319995	-0.0453313	0.108942	-0.17777	-0.0689951	0.0635348	0.166731	0.0329454	0.391693	-0.128875	-0.0848937	-0.00408081	-0.103166	-0.107614	-0.144584	-0.0174269	-0.14211	-0.0315373	-0.352976	-0.242396	-0.126293	0.0516531	-0.170678	-0.0616341	0.0183582	0.00959398	-0.120564	0.0452608	0.109658	0.0270345	0.031184	0.897006	0.123698	0.35319	-0.0284833	-0.122534	0.216419	-0.14795	0.039525	-0.0309905	-0.0832967	0.0324708	0.175566	0.0785863	0.0677752	-0.0583956
BnaC07g43610D	black	0.0917406	-0.157921	0.200566	-0.0500173	0.19344	-0.0975495	-0.058108	-0.00854729	0.427291	0.249931	0.502352	-0.080903	0.129081	0.27817	-0.00290088	-0.0234901	-0.0172059	-0.0859189	-0.326721	-0.171226	-0.283301	-0.208638	0.00317674	0.0574963	-0.210875	-0.185097	0.211127	0.0552774	-0.0629504	0.183383	0.237005	0.32091	0.104462	0.841945	0.269633	0.527463	0.185269	0.0744458	0.358153	-0.245229	-0.0809574	-0.0313959	0.0729945	-0.108522	0.177426	0.0768388	0.0326397	0.0366815
BnaC03g54950D	black	-0.100502	-0.221725	0.029589	-0.131424	0.14619	-0.27115	-0.096539	-0.0538446	0.157662	0.123914	0.385197	-0.122678	-0.125664	0.132926	-0.161039	-0.177804	-0.15982	-0.0921507	-0.165901	-0.020758	-0.380322	-0.159683	-0.192314	0.0232974	-0.107128	-0.0864039	0.147981	0.00940809	0.0533628	-0.00261976	0.038426	0.15885	0.341915	0.927811	0.395668	0.604705	0.119624	0.123542	0.457992	-0.166259	0.00234708	-0.0318901	-0.193432	0.00291385	0.192216	0.0907334	0.152394	0.250305
BnaC09g10620D	black	-0.0785562	-0.185138	0.039496	-0.103623	0.123529	-0.190152	-0.0628345	0.0438429	0.219092	0.12066	0.376972	-0.0881699	-0.048284	0.108579	-0.124489	-0.129398	-0.141221	-0.0683469	-0.126792	-0.00362075	-0.305213	-0.170323	-0.13846	-0.00255223	-0.142758	-0.0353921	0.0555943	0.0295761	-0.004571	0.0522326	0.0626848	0.128037	0.0977199	0.954954	0.387199	0.49836	0.053508	-0.000701953	0.34797	-0.143011	0.025628	-0.032083	-0.11131	0.0149567	0.163938	0.0457517	0.0858248	0.0155756
BnaC08g21150D	black	0.11168	0.0476151	0.030448	-0.00517801	0.30796	-0.339078	0.0049476	0.186599	0.422743	0.281977	0.625249	-0.278111	-0.280197	0.128503	-0.0928446	-0.17988	-0.305747	0.146598	-0.173627	-0.0312705	-0.339757	0.0242087	0.180289	0.0868037	-0.0504012	0.181553	0.316855	0.0785417	0.187675	0.300159	0.465459	0.49158	0.157406	0.720467	0.394548	0.671006	0.32682	0.389193	0.400438	-0.184798	0.0279648	-0.0321168	-0.20169	-0.158911	0.00714056	0.0584454	0.309108	0.216589
BnaA03g17600D	black	-0.144451	-0.186353	-0.004115	-0.106875	0.0839406	-0.209129	-0.0948663	-0.0529892	0.0882773	0.0250442	0.303941	-0.118558	-0.0921056	0.0343057	-0.115043	-0.128484	-0.13319	-0.0694016	-0.10427	-0.0143229	-0.31494	-0.165619	-0.158966	0.0255331	-0.109623	-0.0898042	0.0638314	0.0480476	-0.0438197	-0.0277832	0.0142423	0.0249754	0.0503204	0.966006	0.163953	0.394208	0.0286519	-0.0126889	0.287495	-0.117574	0.0126045	-0.032738	-0.14068	0.0158553	0.14111	0.071046	0.0157416	0.0134056
BnaA01g13700D	black	-0.246266	-0.35502	-0.111316	-0.269199	-0.113597	-0.396065	-0.286362	-0.0380538	-0.0168716	-0.174264	0.367409	-0.245488	-0.112673	-0.0762394	0.0294086	-0.146459	-0.157255	0.151656	-0.105588	0.124369	-0.528587	-0.246603	-0.130491	0.0880303	-0.155819	0.0029896	0.036382	0.182651	-0.10888	0.0190287	0.166207	0.0114285	0.0716815	0.69231	0.141486	0.321191	0.00269255	-0.145189	0.120145	-0.213501	0.105443	-0.0327898	-0.214738	0.147876	0.180672	0.244638	0.1108	0.0338625
BnaC03g31840D	black	0.0209958	-0.0858754	0.165565	0.012928	0.210068	-0.124189	-0.0510729	0.0605712	0.336759	0.140141	0.434777	-0.11251	-0.0166831	0.0679077	0.106685	0.0233089	-0.0739846	0.0871949	-0.108423	0.0468655	-0.299413	-0.209122	-0.0835124	-0.0545062	-0.190261	-0.129983	0.0276182	-0.0172081	-0.068586	0.0540431	0.232201	0.196066	0.0189693	0.912656	0.297602	0.458246	0.0761661	-0.0411117	0.288636	-0.166258	-0.0104475	-0.0332496	0.0200809	0.0384816	0.149752	0.0127749	0.105795	0.0517739
BnaC05g23860D	black	-0.094206	-0.145274	0.0413105	-0.0635795	0.115882	-0.144659	-0.0563059	-0.0361393	0.143372	0.0684981	0.296493	-0.0887441	-0.0477413	0.0601293	-0.0891787	-0.0921552	-0.103059	-0.0547439	-0.0939168	-0.010275	-0.259687	-0.163983	-0.134934	-0.00743222	-0.113904	-0.109195	0.0484817	0.0160074	-0.0670175	-0.00911931	0.0300399	0.0533623	0.01415	0.968587	0.176306	0.377906	0.0289137	-0.0238321	0.299577	-0.114481	-0.0159063	-0.0333394	-0.0790827	0.00891375	0.126097	0.0163291	-0.0162834	-0.0363176
BnaC04g53390D	black	-0.195871	-0.288853	-0.0689691	-0.209239	0.0452881	-0.419245	-0.195876	-0.0276535	0.0928827	0.0262125	0.412764	-0.20489	-0.220909	0.0745857	-0.197153	-0.270528	-0.272451	0.165498	-0.0503926	0.181952	-0.531711	-0.193248	-0.14477	-0.0645804	-0.123646	-0.0409433	0.262937	0.198169	-0.0180261	0.0610277	0.187328	0.158131	0.252877	0.79294	0.201858	0.579843	0.201922	0.134191	0.339398	-0.0844995	0.134354	-0.0334432	-0.287929	0.116499	0.165482	0.228421	0.30436	0.404247
BnaC05g32250D	black	0.100428	0.0574973	0.0815991	0.0702155	0.212403	0.0179973	0.116874	0.0376746	0.370924	0.22196	0.340395	-0.0349168	0.0184404	0.113618	-0.0670137	0.0568536	-0.0908708	0.092694	-0.123624	-0.0681541	-0.0504035	-0.0460044	0.154154	-0.015444	-0.0743305	-0.107152	0.0126572	-0.027643	-0.0336103	0.209308	0.302398	0.273788	-0.0841604	0.885623	0.266005	0.33851	0.0759972	0.0648859	0.322917	-0.132721	-0.140032	-0.0339314	0.0547238	-0.14737	-0.0239369	-0.168544	-0.0588674	-0.0795731
BnaC06g38870D	black	-0.197279	-0.281354	-0.00102104	-0.130317	0.0754543	-0.284274	-0.109974	0.189446	0.200179	0.0790662	0.4118	-0.133232	-0.11683	0.0470712	-0.121965	-0.161088	-0.162284	-0.0691275	-0.191989	0.00657997	-0.449107	-0.247187	-0.224356	0.0519846	-0.144314	0.123265	0.1165	0.0854174	-0.00246853	0.0149125	0.0608659	0.0425425	0.193014	0.816727	0.174714	0.518306	0.0379158	-0.0549127	0.25812	-0.159713	0.139331	-0.0342835	-0.186757	0.0677103	0.232722	0.139074	0.374817	0.259893
BnaA05g32730D	black	-0.0819168	0.251602	-0.155022	0.232115	0.363844	-0.0706879	0.424486	-0.100838	-0.0884643	0.127412	0.0131605	-0.322297	-0.517697	-0.249427	-0.333498	-0.124482	-0.358867	0.145073	0.323639	0.222284	0.0390351	0.154653	0.0223838	-0.0153194	0.143508	-0.0213041	0.00590775	-0.0502584	0.0844173	-0.085091	-0.0504714	0.00363204	0.0671433	0.440914	0.269611	0.179035	0.188057	0.292661	0.257826	-0.103203	-0.185497	-0.034859	-0.315936	0.0701287	-0.132029	-0.0307426	-0.279498	-0.117275
BnaA05g05880D	black	-0.0687772	-0.256229	0.125696	-0.10113	0.253178	-0.252025	-0.0814624	-0.0531406	0.281731	0.229457	0.482993	-0.135535	-0.0870249	0.243172	-0.141526	-0.157419	-0.182126	-0.112715	-0.182167	-0.0301472	-0.441969	-0.25478	-0.240625	-0.017098	-0.17538	-0.142349	0.248598	0.0702353	0.0167812	0.0141817	0.0513937	0.240256	0.131449	0.901029	0.607056	0.688467	0.302696	0.161611	0.482634	-0.180099	0.0262644	-0.0351519	-0.1283	0.0479495	0.263317	0.133131	0.0105204	0.0202984
BnaA06g15290D	black	-0.0963481	-0.180192	0.0529018	-0.0808415	0.155323	-0.191881	-0.0629506	-0.0147552	0.193319	0.12094	0.363232	-0.112272	-0.0737279	0.110694	-0.107855	-0.12057	-0.135674	-0.059689	-0.120096	-0.00802605	-0.323272	-0.184847	-0.161183	-0.00192242	-0.133193	-0.08812	0.120755	0.0262885	-0.0376414	0.00982556	0.0525849	0.110503	0.106608	0.980746	0.270371	0.48861	0.0961635	0.0376694	0.364246	-0.144657	-0.0034014	-0.0361977	-0.11207	0.0185584	0.158871	0.0406209	0.030663	0.00492766
BnaA06g18300D	black	-0.112175	-0.19706	0.0435191	-0.08934	0.143528	-0.189736	-0.0649786	0.000788609	0.19706	0.124516	0.366911	-0.0940078	-0.0593456	0.125324	-0.103341	-0.112474	-0.115635	-0.0571184	-0.135174	-0.015432	-0.329965	-0.199331	-0.164123	-0.00241781	-0.137176	-0.0806231	0.143919	0.0362385	-0.0334323	0.00501081	0.0619311	0.096341	0.166456	0.970906	0.215512	0.479603	0.0619199	0.0155055	0.362015	-0.14522	0.00654249	-0.0362006	-0.110766	0.0173963	0.170142	0.0398376	0.0364753	-0.00603898
BnaA03g31270D	black	-0.215337	-0.394178	0.0696601	-0.180238	0.23222	-0.446405	-0.222029	-0.034012	0.235678	0.171832	0.612482	-0.247164	-0.195118	0.235979	-0.188807	-0.220391	-0.329283	-0.12991	-0.234546	-0.02965	-0.704423	-0.340295	-0.343166	0.0352649	-0.193378	-0.0651274	0.450165	0.320976	0.00128247	-0.0556615	0.0816477	0.182638	0.235968	0.73361	0.441147	0.768187	0.455547	0.230669	0.396917	-0.275826	0.120723	-0.0366086	-0.263875	0.11632	0.363471	0.429282	0.121403	0.119032
BnaC05g03860D	black	-0.138501	-0.238232	0.0613844	-0.0907727	0.141255	-0.216882	-0.0740326	0.110257	0.22674	0.136134	0.427686	-0.112017	-0.0711066	0.110101	-0.108601	-0.128951	-0.145479	-0.0847758	-0.152474	0.00131386	-0.393081	-0.239553	-0.219994	0.0187824	-0.152861	0.00744869	0.108748	0.0254913	-0.0440022	-0.0166562	0.0371187	0.0850081	0.0847555	0.950172	0.314709	0.531424	0.081683	-0.0108795	0.330684	-0.144325	0.0846356	-0.0370465	-0.127545	0.0518115	0.223439	0.100569	0.182772	0.0753579
BnaC08g20370D	black	-0.21438	-0.282229	0.00831459	-0.113186	0.112766	-0.250442	-0.0992274	-0.0574486	0.117165	0.0457749	0.322163	-0.141288	-0.109977	0.0595922	-0.134419	-0.147825	-0.168201	-0.111385	-0.171442	-0.0514944	-0.438816	-0.28466	-0.248004	-0.0149424	-0.182307	-0.138486	0.214148	0.311012	-0.106001	-0.0367719	0.00778832	0.0109327	0.0577261	0.920708	0.197218	0.444047	0.0986028	-0.0503589	0.268545	-0.182366	0.00391902	-0.0370556	-0.149735	0.0496065	0.226954	0.0931272	-0.020568	-0.0422698
BnaA08g27820D	black	-0.223047	-0.315833	-0.131272	-0.242008	0.0905287	-0.467203	-0.158462	-0.0671016	0.129037	0.0566312	0.466795	-0.243622	-0.272055	0.101841	-0.25195	-0.290209	-0.303682	0.0643673	-0.142664	0.0100444	-0.561739	-0.190963	-0.112802	0.00530984	-0.126936	-0.0202591	0.344243	0.39844	0.0422532	0.0983236	0.233	0.204243	0.126206	0.861749	0.402461	0.63682	0.304494	0.197149	0.350238	-0.201419	0.0591581	-0.0377165	-0.344998	0.0214505	0.171986	0.228394	0.103125	0.127392
BnaA08g16990D	black	-0.114215	-0.190066	0.0176156	-0.0744245	0.189911	-0.228157	-0.0175632	-0.0041596	0.22768	0.219086	0.450338	-0.139886	-0.11507	0.223196	-0.169867	-0.171903	-0.187685	0.00284876	-0.149444	-0.0350382	-0.372362	-0.180408	-0.0929612	0.0108363	-0.122602	-0.0930263	0.415607	0.177831	-0.0344526	0.0478676	0.164468	0.178449	0.00933485	0.895866	0.199258	0.507973	0.175256	0.197953	0.359947	-0.129081	-0.000978911	-0.0387168	-0.13755	-0.0186409	0.13711	0.0399672	0.000204177	-0.0482287
BnaA04g23230D	black	-0.0471196	0.0539372	-0.071631	0.0178086	0.26119	-0.41145	-0.0900141	-0.00917849	0.0727104	0.063753	0.389775	-0.365384	-0.452418	-0.0579469	-0.202943	-0.212472	-0.401079	0.0533747	-0.179771	-0.0810648	-0.401548	-0.00155289	0.0520573	0.177324	0.0565078	0.165136	0.435429	0.417337	0.0234451	0.0737307	0.21804	0.249764	0.0133132	0.702711	0.26717	0.434657	0.172475	0.301117	0.365545	-0.0194433	0.0613683	-0.0390271	-0.265495	-0.163467	-0.0369563	-0.0197364	0.0206846	-0.0430694
BnaC05g29010D	black	-0.00329031	-0.212904	0.0476337	-0.159269	0.196329	-0.326019	-0.111785	-0.0422125	0.293478	0.189425	0.474917	-0.141408	-0.143259	0.202197	-0.155352	-0.210179	-0.20056	0.0334287	-0.189728	0.0117701	-0.41209	-0.159348	-0.0958637	-0.0213301	-0.169974	-0.0754761	0.186284	0.0414304	0.225569	0.171214	0.228363	0.36941	0.530848	0.796316	0.544139	0.732433	0.271411	0.175147	0.511289	-0.215737	-0.00023357	-0.0391115	-0.204219	0.0151774	0.193853	0.116232	0.160154	0.239683
BnaA05g18740D	black	-0.0449733	-0.0227266	-0.235571	-0.238913	-0.0710404	-0.308452	-0.14707	-0.31784	-0.23432	-0.118619	-0.00590626	-0.111763	-0.268303	0.017026	-0.357015	-0.319993	-0.163761	-0.0539822	-0.113048	-0.154189	-0.096475	0.219182	0.125153	-0.0545755	0.425651	0.194722	0.0568729	0.100792	0.137645	0.0364059	0.0280667	0.200707	0.300243	0.309015	0.130429	0.239927	0.335984	0.440977	0.544882	0.148434	-0.00924371	-0.0395613	-0.345142	-0.306424	-0.211013	0.0661288	-0.134462	0.100717
BnaA03g43090D	black	-0.0611582	-0.236763	0.0683624	-0.155076	0.234252	-0.296857	-0.082771	-0.119575	0.238178	0.236805	0.454249	-0.127474	-0.120591	0.294243	-0.20756	-0.234091	-0.217149	-0.104234	-0.166205	-0.0523092	-0.410658	-0.158976	-0.179594	-0.010934	-0.0955502	-0.108092	0.333877	0.0984867	0.0682588	0.0237155	0.0706831	0.295931	0.232126	0.931058	0.438033	0.719636	0.444248	0.325166	0.549538	-0.129945	0.0144625	-0.0398366	-0.197167	-0.0320206	0.180905	0.105755	-0.0196322	0.0546185
[truncated: 56,948 more rows]
[truncated: 8 more columns]

## Sheet: Table S7
Table S7: RNA-seq data of expression levels of BnaANN genes, JA-response and JA-biosynthesis genes in lightgreen module.
[truncated: 25 more rows]
[truncated: 6 more columns]

## Sheet: Table S8
Table S8: List of primers used in this study.
Gene ID	Forward primer	Reverse primer
BnaC03g49290D (BnaANN2C-2)	CGGTGCTACTCTCAACCACTACAAC	CCACTCGTCAGTTCCCATTTTGT
BnaC05g27530D (BnaANN1C-2)	CTACCAAGATGAGCACGGCGAG	AGCAGAACGAAGAACATCCACAAAG
BnaC03g21590D (BnaANN4C-1)	CGAAGGGAAAGAGGTGAAGGAA	TCGAGATGGAGTTTGCTTCTTGTAC
[truncated: 5 more rows]
